# Supplementary material for: Proteome dataset of pre-ovulatory follicular fluids from less fertile dairy cows
Source: Data Brief. 2016 Apr 26;7:1515–8. doi: 10.1016/j.dib.2016.04.051 (PMC4857218; doi:10.1016/j.dib.2016.04.051)
Supplement: Supplementary file 1 — Supplementary material [file mmc1.xlsx]

## Sheet: Sheet0
Protein	Protein Description	Uniprot Gene Name	Protein MW	Number of peptides	P-Value	Ratio LFC/CTL	Number of proteins with shared peptides	CTL1	CTL2	CTL3	CTL4	CTL5	LFC1	LFC2	LFC3	LFC4	LFC5	Peptide ID score	Peptide sequences	Proteins with shared peptides	Peptide masses	Quan peptides	Protein Sequence Coverage	Uniprot url
sp|P34955|A1AT_BOVIN	sp|P34955|A1AT_BOVIN Alpha-1-antiproteinase OS=Bos taurus GN=SERPINA1 PE=1 SV=1	SERPINA1	46103.6	14	0.000160876	0.735503	1	956586000384	876971032576	962814017536	1048660017152	954878984192	663330029568	682714005504	671474974720	701157998592	811672993792	99.7,99.7,99.7,99.7,99.7,99.7,99.7,99.7,99.7,99.7,99.7,99.7,99.7,99.7	DFHVDEQTTVK,GKWEKPFEMK,GNTHTEILK,KYASSANLHLPK,LGMFDLHYCDK | Carbamidomethyl [C9],LGMFDLHYCDK | Carbamidomethyl [C9] Oxidation [M3],LQQLEDKLNNELLAK,LSISETYDLK,LVDTFLEDVK,LVDTFLEDVKNLYHSEAFSINFR,NLYHSEAFSINFR,SVLGDVGITEVFSDR,VLDPNTVFALVNYISFK,YASSANLHLPK	sp|P34955|A1AT_BOVIN	1317.619143 : 1317.61808,1278.639612 : 1278.655508 : 1278.640336,1011.534009 : 1011.534718,1327.723983 : 1327.723682,1397.610585 : 1397.60819,1413.606624 : 1413.60164,1767.973095 : 1767.968394,1167.5984 : 1167.597158 : 1167.59889 : 1167.601344,1177.622384 : 1177.621036,2756.381316,1596.758304 : 1596.767823 : 1596.768093 : 1596.769176 : 1596.764448 : 1596.776979 : 1596.771507 : 1596.76681 : 1596.7…	LVDTFLEDVK,VLDPNTVFALVNYISFK,SVLGDVGITEVFSDR	31.9712	http://www.uniprot.org/uniprot/P34955
tr|G3X7F3|G3X7F3_BOVIN	tr|G3X7F3|G3X7F3_BOVIN Uncharacterized protein (Fragment) OS=Bos taurus GN=LOC781004 PE=4 SV=1	LOC781004	74144.4	1	0.00429823	0.237712	1	179716704	253626912	101523112	186524992	234300704	227179488	0	0	0	0	99.7	CGPPPPIDNGDITSLLQSVYPPGSIVEYR | Carbamidomethyl [C1]	tr|G3X7F3|G3X7F3_BOVIN	3140.54844	CGPPPPIDNGDITSLLQSVYPPGSIVEYR | Carbamidomethyl [C1]	4.42748	http://www.uniprot.org/uniprot/G3X7F3
tr|F1N430|F1N430_BOVIN	tr|F1N430|F1N430_BOVIN Metalloproteinase inhibitor 2 OS=Bos taurus GN=TIMP2 PE=4 SV=1	TIMP2	24387	1	0.0120642	2.01819	1	0	0	122885304	0	0	2.15191e+06	96677248	20581592	128186624	408089	99.7	GPDQDIEFIYTAPSSAVCGVSLDIGGKK | Carbamidomethyl [C18]	tr|F1N430|F1N430_BOVIN	2923.426515	GPDQDIEFIYTAPSSAVCGVSLDIGGKK | Carbamidomethyl [C18]	12.7273	http://www.uniprot.org/uniprot/F1N430
tr|F1MMP5|F1MMP5_BOVIN	tr|F1MMP5|F1MMP5_BOVIN Inter-alpha-trypsin inhibitor heavy chain H1 OS=Bos taurus GN=ITIH1 PE=4 SV=1	ITIH1	101237	37	0.0282167	1.36445	2	181940994048	180694007808	181833007104	208942006272	161303003136	204028002304	221568008192	268487000064	205827997696	348171993088	99.7,99.7,99.7,99.7,99.7,99.7,99.7,99.7,99.7,99.7,99.7,99.7,99.7,99.7,99.7,99.7,99.7,99.7,99.7,99.7,99.7,99.7,99.7,99.7,99.7,99.7,99.7,99.7,99.7,99.7,99.7,99.7,99.7,99.7,99.7,99.7,99.7	AAISGENAGLVR,AHGEGQEFMTTCLVDEEEMK | Carbamidomethyl [C12],AHGEGQEFMTTCLVDEEEMKK | Carbamidomethyl [C12],ALQMSLAYQFVTPLTSMTVR,ALQMSLAYQFVTPLTSMTVR | Oxidation [M17],AQQSLPELSNHASILIMLTDGEPTEGVMDR,DDACDLLVANNYFAHFFAPQNLK | Carbamidomethyl [C4],EVSFNVEIPK,FAHYIITSQVVNSADTAK,FPLYNLGFGHDVDLNFLEVMSLENNGR,GHMLENHVER,GHVLFRPTVSQQQTCPTCSTTLLNGDFK | Carbamidomethyl [C15 C18],GMTDQDGLEPIIDKPLDDYLPLEMVGPR,GM…	sp|Q0VCM5|ITIH1_BOVIN,tr|F1MMP5|F1MMP5_BOVIN	1156.620416 : 1156.619424,2339.966991,2468.06072 : 2468.062398 : 2468.059738,2256.171732 : 2256.165891 : 2256.170802 : 2256.17177 : 2256.177966,2272.168196,3251.581314 : 3251.582814 : 3251.594889,2682.251787 : 2682.247476,1160.60601,1963.99683,3109.507371,1220.571786 : 1220.570924,3191.548816 : 3191.547435,3126.52539 : 3126.526716 : 3126.524002 : 3126.530802,3143.522007,3142.540626,3322.622496 : …	GMTDQDGLEPIIDKPLDDYLPLEMVGPR,IYEDHDATQQLQGFYEQVANPLLR,KLDVEASFLPK	51.766	http://www.uniprot.org/uniprot/F1MMP5
tr|F1MER7|F1MER7_BOVIN	tr|F1MER7|F1MER7_BOVIN Uncharacterized protein (Fragment) OS=Bos taurus GN=HSPG2 PE=4 SV=1	HSPG2	466026	3	0.0297532	0.307485	1	128633520	789254848	504549792	568979712	245245184	96487152	66555752	54912440	189317328	280468352	99.7,99.7,99.7	FLVHDSFWALPEQFLGNK,FQGLDLNEELYLGGYPDYGAIPK,VGLAEAFAQVLVR	tr|F1MER7|F1MER7_BOVIN	2147.085573,2571.262938,1371.78789 : 1371.787114	FLVHDSFWALPEQFLGNK,FQGLDLNEELYLGGYPDYGAIPK,VGLAEAFAQVLVR	1.23457	http://www.uniprot.org/uniprot/F1MER7
tr|F1MX87|F1MX87_BOVIN	tr|F1MX87|F1MX87_BOVIN Uncharacterized protein OS=Bos taurus GN=C8A PE=4 SV=1	C8A	66276.1	20	0.0326732	1.16228	1	52036780032	58768941056	53259341824	49478635520	42035326976	62493655040	57182380032	63006654464	55705509888	58666536960	99.7,99.7,99.7,99.7,99.7,99.7,99.7,99.7,99.7,99.7,99.7,99.7,99.7,99.7,99.7,99.7,99.7,99.7,99.7,99.7	AALGYNILTQEEAQHVYDAR,AMGVEDFISR,CGPCFNNGEPILEGTSCK | Carbamidomethyl [C1 C4 C17],CQCPVGHQGLACEQMQSEGAQADGR | Carbamidomethyl [C1 C3 C12],ELQYDPACER | Carbamidomethyl [C8],ENIVLDEGMLQSLMELPER,FGGTICSGNVWDQASCHSPTACLSQAQCGQDFQCK | Carbamidomethyl [C6 C16 C22 C28 C34],FINDYGTHYITSGSMGGVYEYILVLNR | Deamidated [N3],GGSSGWGGSLTQDSSLVTYR,GVPVTVTAGVSMSK,HLVCNGDKDCLDGSDEDDCEDVR | Carbamidomethyl [C4 C10 C…	tr|F1MX87|F1MX87_BOVIN	2261.104359 : 2261.105037 : 2261.104456 : 2261.111444,1123.532364,2038.852192,2773.138011,1279.547808,2215.084404,3961.628472 : 3961.627221,3082.49394,2013.94597 : 2013.935918,1331.708312,2722.050748 : 2722.045128,1963.882228,1694.83675,1453.650915,1363.663126,2371.181865,1244.69738,1208.543202,3236.654848 : 3236.651151 : 3236.658552,1880.77421	ISSEIYNDANDLLTK,AALGYNILTQEEAQHVYDAR,YNPAVIDFEMKPIHEILQHTNLGSLETK	58.4041	http://www.uniprot.org/uniprot/F1MX87
sp|P02465|CO1A2_BOVIN	sp|P02465|CO1A2_BOVIN Collagen alpha-2(I) chain OS=Bos taurus GN=COL1A2 PE=1 SV=2	COL1A2	129063	1	0.0415405	0	1	6.20802e+06	0	149995984	0	239452704	0	0	0	0	0	99.7	LPILDIAPLDIGGADQEIR	sp|P02465|CO1A2_BOVIN	2018.10266	LPILDIAPLDIGGADQEIR	1.39296	http://www.uniprot.org/uniprot/P02465
sp|P00735|THRB_BOVIN	sp|P00735|THRB_BOVIN Prothrombin OS=Bos taurus GN=F2 PE=1 SV=2	F2	70504.9	28	0.0432567	0.886544	1	261176999936	241172004864	228686004224	256990003200	260376002560	197677006848	199391002624	237825998848	243812007936	228057006080	99.7,99.7,99.7,99.7,99.7,99.7,99.7,99.7,99.7,99.7,99.7,99.7,99.7,99.7,99.7,99.7,99.7,99.7,99.7,99.7,99.7,99.7,99.7,99.7,99.7,99.7,99.7,99.7	CLAWSSEQAK | Carbamidomethyl [C1],DQDFNPAVPLAENFCR | Carbamidomethyl [C15],EECSVPVCGQDR | Carbamidomethyl [C3 C8],EKLNECLEGNCAEGVGMNYR | Carbamidomethyl [C6 C11],ELFESYIEGR,ENLDRDIALLK,ETWTTSVAEVQPSVLQVVNLPLVERPVCK | Carbamidomethyl [C28],GDACEGDSGGPFVMK | Carbamidomethyl [C4],ITDNMFCAGYKPGEGK | Carbamidomethyl [C7],ITDNMFCAGYKPGEGKR | Carbamidomethyl [C7],IVEGQDAEVGLSPWQVMLFR,KSPQELLCGASLISDR | …	sp|P00735|THRB_BOVIN	1178.537324,1891.84788 : 1891.850206,1434.58525,2342.011341 : 2341.992974 : 2342.009088,1241.590494,1298.71772,3277.732923,1525.61465,1786.799271 : 1786.799682 : 1786.798142,1942.901577,2273.149275 : 2273.152029 : 2273.150394 : 2273.151394 : 2273.164384,1772.908707 : 1772.90596,890.481398,1453.666492 : 1453.66567,2084.870128,2121.982053 : 2121.973186,1590.686787 : 1590.687168,3433.845932,1681.715…	TFGAGEADCGLRPLFEK | Carbamidomethyl [C9],ETWTTSVAEVQPSVLQVVNLPLVERPVCK | Carbamidomethyl [C28],RPIELSDYIHPVCLPDK | Carbamidomethyl [C13]	51.84	http://www.uniprot.org/uniprot/P00735
sp|P02662|CASA1_BOVIN	sp|P02662|CASA1_BOVIN Alpha-S1-casein OS=Bos taurus GN=CSN1S1 PE=1 SV=2	CSN1S1	24528.8	2	0.0462224	0	1	0	1.43208e+06	0	12874168	2447334656	0	0	0	0	0	99.7,99.7	DIGSESTEDQAMEDIK,EPMIGVNQELAYFYPELFR	sp|P02662|CASA1_BOVIN	1766.752534,2315.132398	DIGSESTEDQAMEDIK,EPMIGVNQELAYFYPELFR	16.3551	http://www.uniprot.org/uniprot/P02662
tr|E1BFL8|E1BFL8_BOVIN	tr|E1BFL8|E1BFL8_BOVIN Uncharacterized protein (Fragment) OS=Bos taurus GN=IL1RAP PE=4 SV=2	IL1RAP	78562.2	2	0.0487936	0.674714	2	2458178304	2643579648	1513628928	1516402816	2762318848	1360219392	1793151744	1094737920	1422249344	1680052608	99.7,99.7	LYLEYGVQK,VAFPLEVVQK	tr|E1BFL8|E1BFL8_BOVIN,tr|Q0VC51|Q0VC51_BOVIN	1111.589954,1128.653476	LYLEYGVQK,VAFPLEVVQK	2.76565	http://www.uniprot.org/uniprot/E1BFL8
tr|F1MW44|F1MW44_BOVIN	tr|F1MW44|F1MW44_BOVIN Coagulation factor XIII A chain OS=Bos taurus GN=F13A1 PE=4 SV=1	F13A1	82674.2	10	0.0593717	1.45272	1	5136529920	2672305920	3976344064	4118733568	4152759808	4376357888	6739571200	5197488640	4437003264	8386241536	99.7,99.7,99.7,99.7,99.7,99.7,99.7,99.7,99.7,99.7	CGPASVQAIK | Carbamidomethyl [C1],DGTHVVEALDTTHIGK,GFNPQDYLNVTNVHLFK,GTYIPVPLVSELQSGK,HGHVCFQFDAPFVFAEVNSDLVYVTAK | Carbamidomethyl [C5],LALETAMMYGAK,LSVQSSADCIVGK | Carbamidomethyl [C9],NPETDTYILFNPWCEEDAVYLENEKER | Carbamidomethyl [C14],VEYVIGLYPQENK,VGSAMINAK	tr|F1MW44|F1MW44_BOVIN	1029.52701,1691.848071,2005.002048,1686.920526,3096.482868,1297.63898,1362.674504,3373.506621,1550.795144,889.4698	GFNPQDYLNVTNVHLFK,GTYIPVPLVSELQSGK,VEYVIGLYPQENK	21.8579	http://www.uniprot.org/uniprot/F1MW44
sp|Q2KIT0|HP20_BOVIN	sp|Q2KIT0|HP20_BOVIN Protein HP-20 homolog OS=Bos taurus PE=2 SV=1		20645.9	7	0.0693666	0.812988	1	714577018880	511895994368	652250972160	607551029248	502913990656	555600969728	445859987456	407961993216	433488003072	587262984192	99.7,99.7,99.7,99.7,99.7,99.7,99.7	DLQEDTGVFTCR | Carbamidomethyl [C11],GIPGLPGPPGTPGPSVK,LSGQLPSPSKPVPFTEVLYNAQR,SLSGMLTLPLHVGEK,SLSGMLTLPLHVGEK | Oxidation [M5],VETEKPEQAR,VPGNYHFLFDVDLHHCK | Carbamidomethyl [C16]	sp|Q2KIT0|HP20_BOVIN	1439.632426 : 1439.632424,1526.843526,2527.341105 : 2527.345256,1580.859762,1596.854997 : 1596.853464,1185.597404,2096.990577 : 2096.984976	LSGQLPSPSKPVPFTEVLYNAQR,SLSGMLTLPLHVGEK,DLQEDTGVFTCR | Carbamidomethyl [C11]	49.2147	http://www.uniprot.org/uniprot/Q2KIT0
sp|Q29RU4|CO6_BOVIN	sp|Q29RU4|CO6_BOVIN Complement component C6 OS=Bos taurus GN=C6 PE=2 SV=1	C6	104540	26	0.0703774	1.19415	2	33757571072	44217933824	30542739456	32441643008	43901227008	42286866432	38696431616	43674320896	49983021056	46112137216	99.7,99.7,99.7,99.7,99.7,99.7,99.7,99.7,99.7,99.7,99.7,99.7,99.7,99.7,99.7,99.7,99.7,99.7,99.7,99.7,99.7,99.7,99.7,99.7,99.7,99.7	ALNHLPLEYNSALYSR,CVCLLPSQCTK | Carbamidomethyl [C1 C3 C9],DLQLSDVFLK,ECNNPAPQQGGK | Carbamidomethyl [C2],ECNWQTCPINCR | Carbamidomethyl [C2 C7 C11],EDDLEADFYDDLIPLEDNKDQEALGSGLATSSFR,EMEILHSGR,ENPSVIDFALAPITDLVR,GEVLDNSFTGGVCR | Carbamidomethyl [C13],GGDQLFCVQIGSSANGK | Carbamidomethyl [C7],IFDDFGTHYFTSGSLGGVYDLLYQFSK,IGDSIELTCPR | Carbamidomethyl [C9],LECNGENDCGDNSDER | Carbamidomethyl [C3 C9],L…	sp|Q29RU4|CO6_BOVIN,tr|F1MM86|F1MM86_BOVIN	1859.948492,1364.622698,1176.636128,1298.566096,1636.658374,3787.708824,1070.515684,1969.052938,1509.686984,1736.812136,3076.478034,1259.62369,1882.667418,2051.879094,1075.513572,4537.79688 : 4537.789083,2004.946756,1179.591552,2491.224632 : 2491.224604 : 2491.224484 : 2491.224255 : 2491.220367,3075.495141,2533.348773,1220.58696 : 1220.591222,1208.60795,1261.52674,2288.952016,1728.72398 : 1728.72…	VFSDWLESVK,SILRPSQFGGQPCTEPLMTFQPCIPSK | Carbamidomethyl [C13 C23],DLQLSDVFLK	46.9957	http://www.uniprot.org/uniprot/Q29RU4
tr|G5E5V1|G5E5V1_BOVIN	tr|G5E5V1|G5E5V1_BOVIN Uncharacterized protein OS=Bos taurus GN=LOC100297594 PE=4 SV=1	LOC100297594	14477.9	1	0.0713135	1.30143	1	77363412992	137923002368	76022054912	79769288704	113741996032	155645001728	119620001792	116781998080	132469997568	106441998336	99.7	TLIYGDTSR	tr|G5E5V1|G5E5V1_BOVIN	1024.520022 : 1024.518382 : 1024.51843	TLIYGDTSR	6.42857	http://www.uniprot.org/uniprot/G5E5V1
tr|Q17QH1|Q17QH1_BOVIN	tr|Q17QH1|Q17QH1_BOVIN APOF protein OS=Bos taurus GN=APOF PE=2 SV=2	APOF	33677.4	2	0.0775558	1.43862	1	1366669440	1889607552	1289879296	1046776320	2009684736	1562652800	1611052544	2106383744	2832273920	2824905216	99.7,99.7	DGVIDLGYDLLMAMAGGSR,GSTGLIIGTALKPALK	tr|Q17QH1|Q17QH1_BOVIN	1952.940758,1538.93664	DGVIDLGYDLLMAMAGGSR,GSTGLIIGTALKPALK	11.4007	http://www.uniprot.org/uniprot/Q17QH1
sp|P17697|CLUS_BOVIN	sp|P17697|CLUS_BOVIN Clusterin OS=Bos taurus GN=CLU PE=1 SV=1	CLU	51113.6	12	0.078803	1.2302	1	38385778688	39362060288	41777549312	50639147008	47882829824	41785925632	63657504768	60251340800	45281484800	57265500160	99.7,99.7,99.7,99.7,99.7,99.7,99.7,99.7,99.7,99.7,99.7,99.7	ASSIMDELFQDR,CQEILEVDCSASNPTQTLLR | Carbamidomethyl [C1 C9],EQSHVMDVMEDSFTR,IDSLMENDR,KLLLSSLEEAK,KLLLSSLEEAKK,LFNSFPITVTVPQEVSSPNFMENVAEK,LLLSSLEEAK,LLLSSLEEAKK,RPQDTQYYSPFSSFPR,TPYHFPTMEFTENNDR,TQIEQTNEER	sp|P17697|CLUS_BOVIN	1410.643332,2333.09478 : 2333.09731,1809.763362 : 1809.764514,1091.493036,1229.721656,1357.817691,3023.491992,1101.626864 : 1101.626226 : 1101.626524,1229.721426 : 1229.72175 : 1229.722154,1974.92139,1997.853051,1246.576032	ASSIMDELFQDR,TPYHFPTMEFTENNDR,LLLSSLEEAK	31.2073	http://www.uniprot.org/uniprot/P17697
tr|Q3ZBS7|Q3ZBS7_BOVIN	tr|Q3ZBS7|Q3ZBS7_BOVIN Uncharacterized protein OS=Bos taurus GN=VTN PE=2 SV=1	VTN	53574.7	9	0.0810274	1.12976	1	158245994496	142602993664	136454995968	158872993792	121367003136	159878004736	164629004288	151248994304	184275992576	150621995008	99.7,99.7,99.7,99.7,99.7,99.7,99.7,99.7,99.7	CQCDELCSYYQSCCADFMAECKPQVTR | Carbamidomethyl [C1 C3 C7 C13 C14 C21],DVWGIEGPIDAAFTR,FQDGVLEPDFPR,GDSEPGMGTSDLGTSESPAEEETCSGKPFDAFTDLK | Carbamidomethyl [C24],GLYCYELDEK | Carbamidomethyl [C4],GNHYWEYVFQQQPSQEDCEGSSLPAAFK | Carbamidomethyl [C18],LDAAMAGHIYVSGSAPSFPR,LLFWGGSYGGAGQPQLISR,RVDAVIPPYPR	tr|Q3ZBS7|Q3ZBS7_BOVIN	3465.331047,1645.808662,1418.681274,3748.585695,1288.562452,3301.449189,2045.993523 : 2046.013206,2006.035926,1281.718941 : 1281.718782	LLFWGGSYGGAGQPQLISR,DVWGIEGPIDAAFTR,FQDGVLEPDFPR	37.395	http://www.uniprot.org/uniprot/Q3ZBS7
sp|P07994|INHA_BOVIN	sp|P07994|INHA_BOVIN Inhibin alpha chain OS=Bos taurus GN=INHA PE=1 SV=1	INHA	38809.3	8	0.0867268	1.29309	1	41494687744	35031314432	34030362624	49610366976	28616421376	51627950080	53674807296	44717559808	34657226752	59436818432	99.7,99.7,99.7,99.7,99.7,99.7,99.7,99.7	ALFLDALGPPPVTGEGGDPGVR,LLQRPPEEPAAHADCHR | Carbamidomethyl [C15],QVTSAQLWFHTGLDR,RGSEPEDQDVSQAILFPAAGASCGDEPDAGEAEEGLFTYVFQPSQHTR | Carbamidomethyl [C23],STPPLPWPWSPAALR,TTSDGGYSFK,WAVLHLATSAFPLLTHPVLALLLR,YEMVPNLLTQHCACI | Carbamidomethyl [C12 C14]	sp|P07994|INHA_BOVIN	2134.108695,1995.963846,1757.882364 : 1757.881366,5165.328088,1674.889581 : 1674.887744,1061.461064,2651.573524,1847.835754	QVTSAQLWFHTGLDR,STPPLPWPWSPAALR,YEMVPNLLTQHCACI | Carbamidomethyl [C12 C14]	46.1111	http://www.uniprot.org/uniprot/P07994
sp|P81282|CSPG2_BOVIN	sp|P81282|CSPG2_BOVIN Versican core protein OS=Bos taurus GN=VCAN PE=1 SV=2	VCAN	369987	10	0.0880756	1.2921	2	16881459200	20204115968	17775884288	22755405824	17461811200	20509724672	28617637888	19402176512	33683081216	20638277632	99.7,99.7,99.7,99.7,99.7,99.7,99.7,99.7,99.7,99.7	ACVDIGAVIATPEQLHAAYEDGFEQCDAGWLSDQTVR | Carbamidomethyl [C2 C26],APHETYDVYCYVDHLDGDVFHITAPNK | Carbamidomethyl [C10],CDVMYGIEDTQDTVSLTVEGVVFHYR | Carbamidomethyl [C1],CDYGWLLDASVR | Carbamidomethyl [C1],CLCLPSYVGALCEQDTETCDYGWHK | Carbamidomethyl [C1 C3 C12 C19],EEESIKPFPK,EGCYGDMMGK | Carbamidomethyl [C3],FTFEEAGEECK | Carbamidomethyl [C10],LATVGELQAAWR,LQGAHLTSILSHEEQMFVNR	sp|P81282|CSPG2_BOVIN,tr|F1MZ85|F1MZ85_BOVIN	4091.867708 : 4091.872563,3175.43338,3032.386962,1453.665406,3061.269924,1202.608796,1146.412324 : 1146.414554,1345.549024,1313.706958,2309.159248 : 2309.153322 : 2309.156307	LQGAHLTSILSHEEQMFVNR,ACVDIGAVIATPEQLHAAYEDGFEQCDAGWLSDQTVR | Carbamidomethyl [C2 C26],APHETYDVYCYVDHLDGDVFHITAPNK | Carbamidomethyl [C10]	5.61964	http://www.uniprot.org/uniprot/P81282
tr|F1MVK1|F1MVK1_BOVIN	tr|F1MVK1|F1MVK1_BOVIN Uncharacterized protein (Fragment) OS=Bos taurus PE=4 SV=2		173972	5	0.101114	1.2534	1	27895975936	33026942976	28274896896	28043931648	30782791680	44430880768	27602925568	47923884032	30505048064	35071569920	99.7,99.7,99.7,99.7,99.7	APEVQLMVQSSWLR,DFILLNVPIPQEQAR,DMSGSPASGIPVK,STQDTVVALDALSAYWIASHTAEEK,VDFSLSSDRDFILLNVPIPQEQAR	tr|F1MVK1|F1MVK1_BOVIN	1642.847914,1751.957066 : 1751.957222,1244.60554,2705.312094,2758.431747	VDFSLSSDRDFILLNVPIPQEQAR,DMSGSPASGIPVK,STQDTVVALDALSAYWIASHTAEEK	4.81013	http://www.uniprot.org/uniprot/F1MVK1
sp|O02659|MBL2_BOVIN	sp|O02659|MBL2_BOVIN Mannose-binding protein C OS=Bos taurus GN=MBL PE=2 SV=1	MBL	26470.7	1	0.105211	0.763518	1	554940288	745084224	850034688	712871680	726860672	489241056	447729696	474523968	375545952	953829888	99.7	VATPMNAEENR	sp|O02659|MBL2_BOVIN	1230.562336	VATPMNAEENR	4.41767	http://www.uniprot.org/uniprot/O02659
tr|F1MZ96|F1MZ96_BOVIN	tr|F1MZ96|F1MZ96_BOVIN Uncharacterized protein OS=Bos taurus PE=1 SV=2		26561.6	10	0.110956	1.33634	1	360807006208	677524013056	313629999104	424683012096	663236968448	685276004352	526028996608	554885971968	867096985600	627217989632	99.7,99.7,99.7,99.7,99.7,99.7,99.7,99.7,99.7,99.7	KSTYSLSSILTLPSSEYQSHDAYTCEVSHK | Carbamidomethyl [C25],LLIYQISNR,RSDAEPSVFLFKPSDEQLK,SDAEPSVFLFKPSDEQLK,STYSLSSILTLPSSEYQSHDAYTCEVSHK | Carbamidomethyl [C24],TGTVSVVCLVNDFYPK | Carbamidomethyl [C8],TGTVSVVCLVNDFYPK | Carbamidomethyl [C8] Deamidated [N11],VDGVTQSSSNFQNSFTDQDSK,VDGVTQSSSNFQNSFTDQDSKK,WKVDGVTQSSSNFQNSFTDQDSK	tr|F1MZ96|F1MZ96_BOVIN	3417.600171 : 3417.6,1118.642958,2192.107818 : 2192.107134,2036.00757 : 2036.00705,3289.504464 : 3289.503678,1797.899379 : 1797.889646 : 1797.896606,1798.868556 : 1798.869958,2289.999048,2418.088554 : 2418.089547 : 2418.092546,2604.169425 : 2604.167895 : 2604.167424 : 2604.156069 : 2604.171744	SDAEPSVFLFKPSDEQLK,RSDAEPSVFLFKPSDEQLK,STYSLSSILTLPSSEYQSHDAYTCEVSHK | Carbamidomethyl [C24]	40.4167	http://www.uniprot.org/uniprot/F1MZ96
sp|Q2KIX7|HP251_BOVIN	sp|Q2KIX7|HP251_BOVIN Protein HP-25 homolog 1 OS=Bos taurus PE=1 SV=1		22555.6	6	0.117246	0.853328	1	307916013568	243488997376	296662990848	249660997632	238821998592	250541998080	211994001408	190517002240	198762004480	288702005248	99.7,99.7,99.7,99.7,99.7,99.7	AEAGDSHEQASGSSVLELEK,AEAGDSHEQASGSSVLELEKGDR,CPPLPQSAFSVK | Carbamidomethyl [C1],GTTHAVFYGFLLNGN,GTTHAVFYGFLLNGN | Deamidated [N13],RAEAGDSHEQASGSSVLELEK	sp|Q2KIX7|HP251_BOVIN	2042.937154,2371.084449,1329.673842,1609.775894 : 1609.789628,1610.763876,2199.060858	CPPLPQSAFSVK | Carbamidomethyl [C1],GTTHAVFYGFLLNGN,AEAGDSHEQASGSSVLELEK	24.0566	http://www.uniprot.org/uniprot/Q2KIX7
sp|Q3SYR5|APOC4_BOVIN	sp|Q3SYR5|APOC4_BOVIN Apolipoprotein C-IV OS=Bos taurus GN=APOC4 PE=2 SV=1	APOC4	14437.5	1	0.118011	1.82073	1	0	0	592351872	43707628	17300052	22927640	105923216	215207376	645134784	200396768	99.7	GFMETYYDDHLKDLGSR	sp|Q3SYR5|APOC4_BOVIN	2045.911968	GFMETYYDDHLKDLGSR	13.3858	http://www.uniprot.org/uniprot/Q3SYR5
tr|Q1RMN9|Q1RMN9_BOVIN	tr|Q1RMN9|Q1RMN9_BOVIN C4b-binding protein alpha-like OS=Bos taurus GN=LOC510860 PE=2 SV=1	LOC510860	21996.3	1	0.124088	2.08123	1	191988272	118647016	142491152	7690283	103907216	299051584	325960544	202569680	108037936	239701024	99.7	LSLEIALLELQIDKPK	tr|Q1RMN9|Q1RMN9_BOVIN	1822.08357	LSLEIALLELQIDKPK	8.16327	http://www.uniprot.org/uniprot/Q1RMN9
sp|P19034|APOC2_BOVIN	sp|P19034|APOC2_BOVIN Apolipoprotein C-II OS=Bos taurus GN=APOC2 PE=1 SV=2	APOC2	11060.6	1	0.12776	0.798546	1	3489152000	3046814464	3656423936	4781578752	4581415424	2509489920	2341199616	2984176896	3581914368	4199085312	99.7	TYLPAVDEK	sp|P19034|APOC2_BOVIN	1034.527438	TYLPAVDEK	8.91089	http://www.uniprot.org/uniprot/P19034
tr|F1MLW8|F1MLW8_BOVIN	tr|F1MLW8|F1MLW8_BOVIN Uncharacterized protein OS=Bos taurus PE=4 SV=2		24623.3	5	0.1289	0.305519	1	94554374144	247140007936	72369913856	718287011840	715177000960	94563295232	53332357120	105318998016	257888993280	53350993920	99.7,99.7,99.7,99.7,99.7	ATLVCLISDFYPGSVTVAWK | Carbamidomethyl [C5],SDTTATLTIR,SPPSVTLFPPSK,SPPSVTLFPPSKEELSANK,YAASSYLSLTDSDWK	tr|F1MLW8|F1MLW8_BOVIN	2226.143948,1077.56566 : 1077.56599 : 1077.55734 : 1077.56625,1255.67961,2027.057652 : 2027.054997 : 2027.057886 : 2027.058686 : 2027.05221,1705.781253 : 1705.780124 : 1705.779352 : 1705.768634	YAASSYLSLTDSDWK,SPPSVTLFPPSKEELSANK,SPPSVTLFPPSK	27.4678	http://www.uniprot.org/uniprot/F1MLW8
sp|Q32KY0|APOD_BOVIN	sp|Q32KY0|APOD_BOVIN Apolipoprotein D OS=Bos taurus GN=APOD PE=2 SV=1	APOD	21401.4	3	0.132768	1.42771	2	16460771328	8520418816	5316428800	15795906560	12424947712	15036377088	11469403136	23965630464	15410447360	17665445888	99.7,99.7,99.7	CPHPPVQENFDVNK | Carbamidomethyl [C1],DILTSNNIEVEK,MTITDQVNCPESM | Carbamidomethyl [C9]	sp|Q32KY0|APOD_BOVIN,tr|F1MS32|F1MS32_BOVIN	1679.772921,1373.70247 : 1373.702312,1524.62134	CPHPPVQENFDVNK | Carbamidomethyl [C1],DILTSNNIEVEK,MTITDQVNCPESM | Carbamidomethyl [C9]	20.6349	http://www.uniprot.org/uniprot/Q32KY0
sp|A1A4R1|H2A2C_BOVIN	sp|A1A4R1|H2A2C_BOVIN Histone H2A type 2-C OS=Bos taurus GN=HIST2H2AC PE=2 SV=1	HIST2H2AC	13988.3	1	0.146391	0.434228	12	31159028	28630296	16650827	207403360	261846192	145951824	0	65052664	0	25949096	99.7	VTIAQGGVLPNIQAVLLPK	sp|A1A4R1|H2A2C_BOVIN,sp|P0C0S9|H2A1_BOVIN,sp|Q3ZBX9|H2AJ_BOVIN,tr|A0A0A0MP90|A0A0A0MP90_BOVIN,tr|A0A0A0MP93|A0A0A0MP93_BOVIN,tr|A0A0A0MPA2|A0A0A0MPA2_BOVIN,tr|A4IFU5|A4IFU5_BOVIN,tr|F1MLQ1|F1MLQ1_BOVIN,tr|F2Z4G5|F2Z4G5_BOVIN,tr|F2Z4I6|F2Z4I6_BOVIN,tr|F2Z4J1|F2Z4J1_BOVIN,tr|G8JL00|G8JL00_BOVIN	1930.1611	VTIAQGGVLPNIQAVLLPK	14.7287	http://www.uniprot.org/uniprot/A1A4R1
sp|P00741|FA9_BOVIN	sp|P00741|FA9_BOVIN Coagulation factor IX OS=Bos taurus GN=F9 PE=1 SV=2	F9	52045.4	7	0.149519	0.835498	1	24289128448	31484370944	19239176192	20830308352	29145389056	23328436224	18859966464	19241838592	20154589184	22842732544	99.7,99.7,99.7,99.7,99.7,99.7,99.7	DSCQGDSGGPHVTEVEGTSFLTGIISWGEECAMK | Carbamidomethyl [C3 C31],FGYGYVSGWGK,GQFPWQVLLHGEIAAFCGGSIVNEK | Carbamidomethyl [C17],SCEPAVPFPCGR | Carbamidomethyl [C2 C10],VVCSCTDGYR | Carbamidomethyl [C3 C5],VVGGEDAER,YSHDIALLELDEPLELNSYVTPICIADR | Carbamidomethyl [C24]	sp|P00741|FA9_BOVIN	3640.577118,1219.56338,2756.374089 : 2756.373486,1375.595366,1215.499212,930.439386,3258.609246 : 3258.609498	YSHDIALLELDEPLELNSYVTPICIADR | Carbamidomethyl [C24],SCEPAVPFPCGR | Carbamidomethyl [C2 C10],FGYGYVSGWGK	27.9221	http://www.uniprot.org/uniprot/P00741
tr|G3MXG6|G3MXG6_BOVIN	tr|G3MXG6|G3MXG6_BOVIN Uncharacterized protein (Fragment) OS=Bos taurus PE=4 SV=1		14758.9	2	0.153289	1.70055	1	143961997312	234325999616	120517001216	31732213760	41413689344	245254995968	73357942784	174150991872	248460001280	231410008064	99.7,99.7	ALEWLGGIDTGGSTGYNPGLK,ESGPSLVKPSQTLSLTCTASGFSLSDK | Carbamidomethyl [C17]	tr|G3MXG6|G3MXG6_BOVIN	2105.043834,2796.37872 : 2796.375768 : 2796.382632	ALEWLGGIDTGGSTGYNPGLK,ESGPSLVKPSQTLSLTCTASGFSLSDK | Carbamidomethyl [C17]	34.5324	http://www.uniprot.org/uniprot/G3MXG6
tr|F1MNZ8|F1MNZ8_BOVIN	tr|F1MNZ8|F1MNZ8_BOVIN Uncharacterized protein OS=Bos taurus GN=EMID1 PE=4 SV=2	EMID1	47509.8	1	0.157029	1.5032	1	636850112	1466687104	1062236992	1017565184	169610560	1092041344	1689590144	1251843584	1077967488	1431910016	99.7	VAVLTVTER	tr|F1MNZ8|F1MNZ8_BOVIN	986.576412	VAVLTVTER	1.95228	http://www.uniprot.org/uniprot/F1MNZ8
tr|F1MYX2|F1MYX2_BOVIN	tr|F1MYX2|F1MYX2_BOVIN Uncharacterized protein OS=Bos taurus GN=APOM PE=4 SV=1	APOM	21158	1	0.160017	0.767797	1	94044040	253581456	62136856	6.02541e+06	81344048	0	81616616	21077308	0	279002464	99.7	EELATFDPVDNIVFNMAVGSAPMQLQLR	tr|F1MYX2|F1MYX2_BOVIN	3104.531412	EELATFDPVDNIVFNMAVGSAPMQLQLR	14.8936	http://www.uniprot.org/uniprot/F1MYX2
tr|E1BCW0|E1BCW0_BOVIN	tr|E1BCW0|E1BCW0_BOVIN Uncharacterized protein (Fragment) OS=Bos taurus GN=HGFAC PE=3 SV=2	HGFAC	32744.8	2	0.164826	1.24214	1	4701301760	3820920832	5225575936	5254863360	3069997056	4129110272	6929667072	5943020032	4424856064	5990781952	99.7,99.7	VANYVDWINDR,YIPYPLYSVFNPSDHDLVLIR	tr|E1BCW0|E1BCW0_BOVIN	1363.648282,2520.303774 : 2520.303891	VANYVDWINDR,YIPYPLYSVFNPSDHDLVLIR	10.7744	http://www.uniprot.org/uniprot/E1BCW0
sp|Q9N2I2|IPSP_BOVIN	sp|Q9N2I2|IPSP_BOVIN Plasma serine protease inhibitor OS=Bos taurus GN=SERPINA5 PE=1 SV=1	SERPINA5	45296.4	7	0.166372	0.821225	1	9779074048	11133825024	10945470464	12251631616	9016825856	11054635008	11039895552	7175968256	9057719296	5300854272	99.7,99.7,99.7,99.7,99.7,99.7,99.7	AQILEGLGIGPGEGSEEELHSASQR,EGEMEQVENGLK,FSIEGSYQLEEVLPK,IVFNRPFLVLIVK,LPIQEAFLGAMR,SLDGTQVMVMVNYIFFK,TLYLADTFPTNFEDPEGAK	sp|Q9N2I2|IPSP_BOVIN	2563.244835,1361.609388,1737.884128 : 1737.885096,1556.982354,1344.722096,1990.99117,2127.997732	TLYLADTFPTNFEDPEGAK,AQILEGLGIGPGEGSEEELHSASQR,EGEMEQVENGLK	27.9703	http://www.uniprot.org/uniprot/Q9N2I2
tr|A6QPP2|A6QPP2_BOVIN	tr|A6QPP2|A6QPP2_BOVIN SERPIND1 protein OS=Bos taurus GN=SERPIND1 PE=2 SV=1	SERPIND1	55206.7	13	0.16662	0.912446	1	120613003264	122581000192	145346002944	137119997952	141798998016	128457998336	136133001216	112649003008	104658001920	127121997824	99.7,99.7,99.7,99.7,99.7,99.7,99.7,99.7,99.7,99.7,99.7,99.7,99.7	AADFSDPAFLAHTNR,ALGVTALFDK,DALQDVDPATQMLLLNCLYFK | Carbamidomethyl [C17],FPVEMTHNHNFR,FSVDRPFLFLIYEHR,GAFLAASDQELDCDVLR | Carbamidomethyl [C13],HQGTITVNEEGTQAAAVTAVGFMPLSTQVR,LEYVGGISMLVVVPHK,LNLLNAQFAFDLYR,QLPVLDDFK,TLESQLTPQAVER,TSCLLFLGR | Carbamidomethyl [C3],VGAADNVFLAPVGVSAAMAMLSLGLAGDTHQEVHTALR	tr|A6QPP2|A6QPP2_BOVIN	1631.768313 : 1631.766118,1033.579694,2467.212642 : 2467.230464,1527.702176 : 1527.700938,1938.013752 : 1938.014406,1878.874946,3112.561002,1739.962902 : 1739.96667 : 1739.965932 : 1739.962533,1696.89326 : 1696.88198,1073.574252,1470.765838,1065.56376,3788.92902 : 3788.934645	ALGVTALFDK,AADFSDPAFLAHTNR,TLESQLTPQAVER	44.1532	http://www.uniprot.org/uniprot/A6QPP2
tr|F1N1I6|F1N1I6_BOVIN	tr|F1N1I6|F1N1I6_BOVIN Gelsolin OS=Bos taurus GN=GSN PE=1 SV=1	GSN	85686.9	25	0.16695	1.23898	1	118446997504	72464433152	108383002624	120943001600	87015194624	113124999168	146125996032	155569995776	88495800320	125158998016	99.7,99.7,99.7,99.7,99.7,99.7,99.7,99.7,99.7,99.7,99.7,99.7,99.7,99.7,99.7,99.7,99.7,99.7,99.7,99.7,99.7,99.7,99.7,99.7,99.7	AGALNSNDAFVLK,AGKEPGLQIWR,AQPVQVAEGSEPDSFWEALGGK,ATEVPVSWESFNNGDCFILDLGNDIYQWCGSSSNR | Carbamidomethyl [C16 C29],DPDQTDGPGLSYLSSHIANVER,DSQEEEKTEALTSAK,EGGQTAPASTR,EPAHLMSLFGGKPMIIYR,EVQGFESATFLGYFK,FDLVPVPPNLYGDFFTGDAYVILK,FVIEEVPGELMQEDLATDDVMLLDTWDQVFVWVGK,HVVPNEVVVQR,NWRDPDQTDGPGLSYLSSHIANVER,QGFEPPSFVGWFLGWDDNYWSVDPLDR,QTQVSVLPEGGETPLFK,SEDCFILDHGK | Carbamidomethyl [C4],SEDCFILDHGKDGK | Car…	tr|F1N1I6|F1N1I6_BOVIN	1318.686854,1253.685012,2301.087351 : 2301.090176,4036.770189,2370.104922,1664.772069 : 1664.771924,1073.50861,2059.072764,1721.835162,2699.389248 : 2699.391312,4065.980031,1274.709201 : 1274.70784,2826.331494,3228.470804,1828.952906,1319.577879 : 1319.578028,1619.724204,3055.603857,3271.620279,3927.90553,2614.150328 : 2614.150266,2770.334298 : 2770.336722 : 2770.324002,2490.217254 : 2490.214118,…	VPFDAATLHTSTAMAAQHGMDDDGR,AGALNSNDAFVLK,AQPVQVAEGSEPDSFWEALGGK	54.5455	http://www.uniprot.org/uniprot/F1N1I6
sp|Q28085|CFAH_BOVIN	sp|Q28085|CFAH_BOVIN Complement factor H OS=Bos taurus GN=CFH PE=1 SV=3	CFH	140373	45	0.171912	1.2361	3	82647318528	150139994112	93213523968	76122759168	124059000832	110845001728	100857004032	140362006528	135484997632	162867003392	99.7,99.7,99.7,99.7,99.7,99.7,99.7,99.7,99.7,99.7,99.7,99.7,99.7,99.7,99.7,99.7,99.7,99.7,99.7,99.7,99.7,99.7,99.7,99.7,99.7,99.7,99.7,99.7,99.7,99.7,99.7,99.7,99.7,99.7,99.7,99.7,99.7,99.7,99.7,99.7,99.7,99.7,99.7,99.7,99.7	CAAGFEYGQR | Carbamidomethyl [C1],CGPPPPIDNGDITSLLQSVYPPGMIVEYR | Carbamidomethyl [C1],CKPGYVTADGK | Carbamidomethyl [C1],CLEACVISEETMR | Carbamidomethyl [C1 C5],CLGGEWSRPQDCISTNCVNLPTFEDAVLTDR | Carbamidomethyl [C1 C12 C17],CLPVTEPENGK | Carbamidomethyl [C1],CLSYYQLDGSNTIQCIK | Carbamidomethyl [C1 C15],DVSCGNPPQVENAIIHNQK | Carbamidomethyl [C4],ECDTNGWTNDIPICEVVK | Carbamidomethyl [C2 C14],ECSIP…	sp|Q28085|CFAH_BOVIN,tr|F1MC45|F1MC45_BOVIN,tr|G3X7F3|G3X7F3_BOVIN	1157.491712 : 1157.489914,3184.559601,1194.568894,1596.691014 : 1596.691476 : 1596.693666,3609.628173,1242.590114,2061.936402 : 2061.939104,2119.008798 : 2119.010756,2148.94379,1953.85591,2486.124189,1722.813441 : 1722.822638 : 1722.810986 : 1722.811662,2050.963389,2649.2067,2621.221263 : 2621.224578,2749.318804,1454.656846 : 1454.657336 : 1454.661488 : 1454.657354 : 1454.658504 : 1454.65944,1455…	ENYLIQDAEEIVCK | Carbamidomethyl [C13],DVSCGNPPQVENAIIHNQK | Carbamidomethyl [C4],IENGFLSESTFTYPLNK	54.0453	http://www.uniprot.org/uniprot/Q28085
tr|F1MYN5|F1MYN5_BOVIN	tr|F1MYN5|F1MYN5_BOVIN Fibulin-1 OS=Bos taurus GN=FBLN1 PE=3 SV=2	FBLN1	77485.4	6	0.173599	1.18944	1	3725827072	5369210880	3771457536	4385559552	4907871232	4361082880	6776825344	4365699072	5919858176	4934416384	99.7,99.7,99.7,99.7,99.7,99.7	AGYYFDGISR,AITPAYPANHADIIFDITDGNLR,CLAFECPENYR | Carbamidomethyl [C1 C6],GQETADFAPGDGGDLQETAK,MVQEQCCQNQLEELHCATGINLANEQDSCATPR | Carbamidomethyl [C6 C7 C16 C29],VSEIEEEQEDPYLNDR	tr|F1MYN5|F1MYN5_BOVIN	1147.528564,2497.258506,1457.60595,2005.884654 : 2005.884262,3903.66711,1963.865964	VSEIEEEQEDPYLNDR,AITPAYPANHADIIFDITDGNLR,GQETADFAPGDGGDLQETAK	16.0057	http://www.uniprot.org/uniprot/F1MYN5
tr|Q58DP6|Q58DP6_BOVIN	tr|Q58DP6|Q58DP6_BOVIN Ribonuclease 4 OS=Bos taurus GN=RNASE4 PE=2 SV=1	RNASE4	16938.3	2	0.176252	0.757083	1	2373016064	3843156480	4152311040	3797934848	4056417536	4585769984	2737900288	2451102976	2721590016	1299831936	99.7,99.7	FNTFIHEDLWNIR,VVIACEGNPEVPVHFDK | Carbamidomethyl [C5]	tr|Q58DP6|Q58DP6_BOVIN	1703.844111 : 1703.838382,1908.938109	FNTFIHEDLWNIR,VVIACEGNPEVPVHFDK | Carbamidomethyl [C5]	20.4082	http://www.uniprot.org/uniprot/Q58DP6
tr|B8Y9T0|B8Y9T0_BOVIN	tr|B8Y9T0|B8Y9T0_BOVIN Cumulus cell-specific fibronectin 1 transcript variant OS=Bos taurus GN=FN1 PE=1 SV=1	FN1	249129	1	0.177419	1.30575	1	594697856	1030557312	701546432	1560586624	1119825152	1110194176	973600704	1167996544	1511007744	1775357440	99.7	TGQEALSQTTISWTPFQESSEYIISCHPVGIDEEPLQFR | Carbamidomethyl [C26]	tr|B8Y9T0|B8Y9T0_BOVIN	4480.116594	TGQEALSQTTISWTPFQESSEYIISCHPVGIDEEPLQFR | Carbamidomethyl [C26]	1.71958	http://www.uniprot.org/uniprot/B8Y9T0
sp|Q95121|PEDF_BOVIN	sp|Q95121|PEDF_BOVIN Pigment epithelium-derived factor OS=Bos taurus GN=SERPINF1 PE=1 SV=1	SERPINF1	46228.5	13	0.181378	1.10904	1	40799498240	34416771072	39812804608	36474990592	41353453568	36181078016	44455432192	51058458624	39537278976	42654965760	99.7,99.7,99.7,99.7,99.7,99.7,99.7,99.7,99.7,99.7,99.7,99.7,99.7	ALYYDLISNPDIHGTYK,DTDTGALLFIGK,IAQLPLTGSTSIIFFLPQK,KTSLEDFYLDEER,LAAAVSNFGYDLYR,LQSLFDAPDFSK,LTFPLDYHLNQPFIFVLR,SGESPTANVLLSPLSVATALSALSLGAEQR,TSLEDFYLDEER,TVQAVLTIPK,VDLQEINNWVQAQMK,VGFEWNEDGAGTNSSPGVQPAR,YGLDSDLNCK | Carbamidomethyl [C9]	sp|Q95121|PEDF_BOVIN	1981.977237 : 1981.977092,1249.653272,2073.18621 : 2073.187812,1643.765282,1558.778144,1366.67685,2232.213981 : 2232.215738,2938.563678,1515.669284,1068.653384,1814.898192 : 1814.895842,2274.030912,1183.522852 : 1183.520302	ALYYDLISNPDIHGTYK,LTFPLDYHLNQPFIFVLR,VGFEWNEDGAGTNSSPGVQPAR	46.1538	http://www.uniprot.org/uniprot/Q95121
sp|P13213|SPRC_BOVIN	sp|P13213|SPRC_BOVIN SPARC OS=Bos taurus GN=SPARC PE=1 SV=2	SPARC	34612.9	1	0.181742	0.250889	1	74453672	9604289	459506304	107488000	509429696	10627687	17700856	23336596	30211004	209276096	99.7	FFETCDLDNDKYIALDEWAGCFGIK | Carbamidomethyl [C5 C21]	sp|P13213|SPRC_BOVIN	3026.354154	FFETCDLDNDKYIALDEWAGCFGIK | Carbamidomethyl [C5 C21]	8.25082	http://www.uniprot.org/uniprot/P13213
tr|F1N2K1|F1N2K1_BOVIN	tr|F1N2K1|F1N2K1_BOVIN Uncharacterized protein OS=Bos taurus GN=PCYOX1 PE=4 SV=2	PCYOX1	56775.5	2	0.186046	1.27366	1	1443624064	710319296	654672000	969348672	764809088	927836864	1153594368	924051584	1096948736	1683536768	99.7,99.7	ALNEFHLGTVLTTDNPDLFINSIGLVSPVEEDNNPQPK,FLDEIITPVMR	tr|F1N2K1|F1N2K1_BOVIN	4147.084656,1332.706326	ALNEFHLGTVLTTDNPDLFINSIGLVSPVEEDNNPQPK,FLDEIITPVMR	9.64567	http://www.uniprot.org/uniprot/F1N2K1
sp|Q24K22|HGFL_BOVIN	sp|Q24K22|HGFL_BOVIN Hepatocyte growth factor-like protein OS=Bos taurus GN=MST1 PE=2 SV=1	MST1	79972.2	3	0.191148	1.07691	2	2582441728	3100978432	2862859776	2250770944	2504733696	2891474944	2911578112	2789506304	2916909824	2815347200	99.7,99.7,99.7	GTELQHLLHSVGPGPWQEDVANAEECAGLCGPLLDCR | Carbamidomethyl [C26 C30 C36],LERPVILNQR,MVCGPSGSQLVLLK | Carbamidomethyl [C3]	sp|Q24K22|HGFL_BOVIN,tr|E1BDW7|E1BDW7_BOVIN	4084.8898,1236.729402,1487.781846	GTELQHLLHSVGPGPWQEDVANAEECAGLCGPLLDCR | Carbamidomethyl [C26 C30 C36],LERPVILNQR,MVCGPSGSQLVLLK | Carbamidomethyl [C3]	8.56742	http://www.uniprot.org/uniprot/Q24K22
tr|F1N102|F1N102_BOVIN	tr|F1N102|F1N102_BOVIN Uncharacterized protein OS=Bos taurus GN=C8B PE=4 SV=2	C8B	66656.9	12	0.201161	1.09125	1	27958110208	27402960896	29344856064	31427399680	26818652160	35485728768	28645513216	34801344512	27310413824	29754001408	99.7,99.7,99.7,99.7,99.7,99.7,99.7,99.7,99.7,99.7,99.7,99.7	CECICPAGFQGSACEVTHR | Carbamidomethyl [C1 C3 C5 C14],CQQEMEQYWAIGSLASGINLFTNNLEGPVLDHR | Carbamidomethyl [C1],CSDILNEIKDR | Carbamidomethyl [C1] Deamidated [N6],DFGTHYITEAVLGGIYEYTLIMNK,ELPTADLMQEWGDAVQYNPDIIK,EVDSCQCAPCQGNGVPVLK | Carbamidomethyl [C5 C7 C10],IAGIFELGYSSMSNIGQHFISR,IGAAITSVYLK,KPYNVENFIPQTR,LLCNGDNDCGDQSDEANCRK | Carbamidomethyl [C3 C9 C18],QLPLEYSYGEYR,VMPLYELVTATDFAYSSTVK	tr|F1N102|F1N102_BOVIN	2237.904717 : 2237.9047,3789.774234,1362.641976,2747.35443,2645.264841 : 2645.265156,2116.931088 : 2116.930626,2426.203995,1134.663014,1604.829062,2339.914293,1516.719238,2234.115855 : 2234.110264	QLPLEYSYGEYR,ELPTADLMQEWGDAVQYNPDIIK,CECICPAGFQGSACEVTHR | Carbamidomethyl [C1 C3 C5 C14]	38.4746	http://www.uniprot.org/uniprot/F1N102
sp|Q08D91|K2C75_BOVIN	sp|Q08D91|K2C75_BOVIN Keratin, type II cytoskeletal 75 OS=Bos taurus GN=KRT75 PE=2 SV=1	KRT75	59035.3	1	0.201719	0.358888	1	2483689728	412156256	517716480	419497088	92783008	284341312	45126308	13302815	764833600	301333216	99.7	SLDLDSIIAEVK	sp|Q08D91|K2C75_BOVIN	1301.707716	SLDLDSIIAEVK	2.20994	http://www.uniprot.org/uniprot/Q08D91
sp|Q2KJ83|CBPN_BOVIN	sp|Q2KJ83|CBPN_BOVIN Carboxypeptidase N catalytic chain OS=Bos taurus GN=CPN1 PE=2 SV=1	CPN1	52668.5	1	0.203066	0.745214	2	1347456896	1444964352	1099385856	1212765440	1872260352	485526368	355211872	1076536448	1543947008	1738012032	99.7	EALIQFLEQVHQGIK	sp|Q2KJ83|CBPN_BOVIN,tr|G5E5V0|G5E5V0_BOVIN	1751.956692	EALIQFLEQVHQGIK	3.24675	http://www.uniprot.org/uniprot/Q2KJ83
sp|Q2UVX4|CO3_BOVIN	sp|Q2UVX4|CO3_BOVIN Complement C3 OS=Bos taurus GN=C3 PE=1 SV=2	C3	187252	117	0.205898	1.14918	1	977274011648	1163529945088	856334991360	866586001408	1073290018816	906549002240	987131019264	1293249937408	1361139990528	1125470044160	99.7,99.7,99.7,99.7,99.7,99.7,99.7,99.7,99.7,99.7,99.7,99.7,99.7,99.7,99.7,99.7,99.7,99.7,99.7,99.7,99.7,99.7,99.7,99.7,99.7,99.7,99.7,99.7,99.7,99.7,99.7,99.7,99.7,99.7,99.7,99.7,99.7,99.7,99.7,99.7,99.7,99.7,99.7,99.7,99.7,99.7,99.7,99.7,99.7,99.7,99.7,99.7,99.7,99.7,99.7,99.7,99.7,99.7,99.7,99.7,99.7,99.7,99.7,99.7,99.7,99.7,99.7,99.7,99.7,99.7,99.7,99.7,99.7,99.7,99.7,99.7,99.7,99.7,99.7,99.7…	AAVYNHFISDGVK,AAVYNHFISDGVKK,ACEPGVDYVYK | Carbamidomethyl [C2],ADALVGKSIYVSATVILQSGSDMVEAER,ADIGCTPGSGR | Carbamidomethyl [C5],AFLDCCEYITQLR | Carbamidomethyl [C5 C6],AGDFLENHYR,AGQYSSDLR,AGQYSSDLRK,AQFILQGDACVK | Carbamidomethyl [C10],AYYEDSPQQVFSAEFEVK,CAEENCFMHHTEK | Carbamidomethyl [C1 C6],CAEENCFMHHTEK | Carbamidomethyl [C1 C6] Deamidated [N5],DICEAQVNSLGR | Carbamidomethyl [C3],DSCMGTLVVK …	sp|Q2UVX4|CO3_BOVIN	1419.713181 : 1419.713691 : 1419.712426 : 1419.711306,1547.807968,1299.577694 : 1299.580406,2908.460991,1089.48667,1687.769667 : 1687.769364,1220.556561 : 1220.556441 : 1220.555976 : 1220.55858,995.465758,1123.56084 : 1123.561398,1348.680438 : 1348.680152,2135.965116 : 2135.966554 : 2135.96648,1691.647899 : 1691.646342,1692.628884,1360.638994,1108.523834,1465.683038,1851.867723 : 1851.86774,1776.…	VELKPGETLNVNFHLR,TMQALPYNTQGNSNNYLHLSVPR,LLPVGQTVFITIETPDGIPVKR	75.4365	http://www.uniprot.org/uniprot/Q2UVX4
sp|E1BF81|CBG_BOVIN	sp|E1BF81|CBG_BOVIN Corticosteroid-binding globulin OS=Bos taurus GN=SERPINA6 PE=3 SV=1	SERPINA6	45102	8	0.20722	0.811505	1	18393833472	23329052672	27111370752	32720539648	23630854144	15655001088	32404828160	16064472064	15622888448	21841641472	99.7,99.7,99.7,99.7,99.7,99.7,99.7,99.7	EENFHVNEATTVQVPMMFQSNTIK,GMWAHSFDLESTR,HLVASAPGK,HYYELEALTTDFQDWAGASR,MDSVITALSR,SLTMSQVDLYIPK,THFSGITQEALPK,TQGNIVDLFSESDSSATLILVNYIFFK	sp|E1BF81|CBG_BOVIN	2793.288771,1535.68497,878.495328,2372.070447 : 2372.077482,1091.563306,1493.768032,1427.740539 : 1427.73903,3020.556372	HYYELEALTTDFQDWAGASR,MDSVITALSR,THFSGITQEALPK	31.9307	http://www.uniprot.org/uniprot/E1BF81
tr|Q17QC8|Q17QC8_BOVIN	tr|Q17QC8|Q17QC8_BOVIN Complement factor properdin OS=Bos taurus GN=CFP PE=2 SV=1	CFP	50749.8	1	0.207977	1.33703	1	211007024	350640864	256886416	215333760	223044336	458251744	482774176	252126464	222862640	264518928	99.7	TCSAPEPSTQPPGNPCSGSPYEQR | Carbamidomethyl [C2 C16]	tr|Q17QC8|Q17QC8_BOVIN	2603.096034 : 2603.099324	TCSAPEPSTQPPGNPCSGSPYEQR | Carbamidomethyl [C2 C16]	5.17241	http://www.uniprot.org/uniprot/Q17QC8
sp|Q3T0A3|CFAD_BOVIN	sp|Q3T0A3|CFAD_BOVIN Complement factor D OS=Bos taurus GN=CFD PE=2 SV=1	CFD	27877.8	4	0.210043	0.723274	2	2325613568	4124050432	2773370880	2874852864	6019499520	2004035584	2030949248	1845565568	4141467392	3081815552	99.7,99.7,99.7,99.7	AVLGPAVQLLPWQR,LQHLLLPVLDR,TETIDHDLLLLQLSEK,TYHDGTITER	sp|Q3T0A3|CFAD_BOVIN,tr|G3N1I8|G3N1I8_BOVIN	1546.899348,1315.79628 : 1315.794942,1866.991446,1191.552825	AVLGPAVQLLPWQR,LQHLLLPVLDR,TETIDHDLLLLQLSEK	19.6911	http://www.uniprot.org/uniprot/Q3T0A3
sp|P56652|ITIH3_BOVIN	sp|P56652|ITIH3_BOVIN Inter-alpha-trypsin inhibitor heavy chain H3 OS=Bos taurus GN=ITIH3 PE=1 SV=2	ITIH3	99550.4	11	0.217362	0.746678	1	7667451392	8151154176	5416761344	9537240064	10321884160	2104437888	8138044928	8915143680	4244749056	7281974784	99.7,99.7,99.7,99.7,99.7,99.7,99.7,99.7,99.7,99.7,99.7	AVDGIEVYSTK,DSLVPATPENIQEASK,EILTAQALELSLK,FPLYNLGFGNNLNYNFLENMALENHGLAR,GHGAINDLTFTEEVDMK,ILEDVKQDDYLNFILFSGDVTTWK,LGIASAQMDFR,LWAYLTIEQLLDK,NAQGEEKEILTAQALELSLK,STSIIIMLTDGDANVGESRPEK,VTFELTYEELLK	sp|P56652|ITIH3_BOVIN	1180.595498,1697.845342,1427.82386,3354.629439,1875.865947,2858.43852 : 2858.437053,1207.6028,1604.880826 : 1604.881806 : 1604.881778,2184.159204,2332.152639,1483.778366	FPLYNLGFGNNLNYNFLENMALENHGLAR,LWAYLTIEQLLDK,DSLVPATPENIQEASK	19.6409	http://www.uniprot.org/uniprot/P56652
sp|P12763|FETUA_BOVIN	sp|P12763|FETUA_BOVIN Alpha-2-HS-glycoprotein OS=Bos taurus GN=AHSG PE=1 SV=2	AHSG	38418.4	10	0.218888	0.817007	1	669089005568	466876006400	969202008064	800726974464	630795010048	560475996160	586346987520	569401016320	486682984448	686593998848	99.7,99.7,99.7,99.7,99.7,99.7,99.7,99.7,99.7,99.7	AQFVPLPVSVSVEFAVAATDCIAK | Carbamidomethyl [C21],CDSSPDSAEDVR | Carbamidomethyl [C1],CDSSPDSAEDVRK | Carbamidomethyl [C1],EPACDDPDTEQAALAAVDYINK | Carbamidomethyl [C4],HTFSGVASVESSSGEAFHVGK,HTLNQIDSVK,QDGQFSVLFTK,QQTQHAVEGDCDIHVLK | Carbamidomethyl [C11],TPIVGQPSIPGGPVR,VVHAVEVALATFNAESNGSYLQLVEISR	sp|P12763|FETUA_BOVIN	2518.314438 : 2518.321036 : 2518.31958 : 2518.322532,1336.515856,1464.616152,2405.063292 : 2405.067346,2119.001253 : 2118.993246 : 2118.98802 : 2118.992976 : 2118.994059 : 2118.997728 : 2118.993435 : 2118.995946 : 2118.989694 : 2118.99607 : 2118.993958,1153.606572 : 1153.606698 : 1153.603262,1268.637834 : 1268.638712 : 1268.637838,1976.935604 : 1976.93721 : 1976.938146,1473.828868,3015.564306 : 3…	TPIVGQPSIPGGPVR,QDGQFSVLFTK,AQFVPLPVSVSVEFAVAATDCIAK | Carbamidomethyl [C21]	44.8468	http://www.uniprot.org/uniprot/P12763
tr|A3KLR9|A3KLR9_BOVIN	tr|A3KLR9|A3KLR9_BOVIN Superoxide dismutase [Cu-Zn] OS=Bos taurus GN=ECSOD PE=1 SV=1	ECSOD	26176.4	1	0.234171	1.28846	1	2721837312	3454445312	1429079168	1755329792	3781728256	3216118784	4301796864	2672515840	2365138688	4377937408	99.7	VTEIWQEMMQR	tr|A3KLR9|A3KLR9_BOVIN	1449.682058	VTEIWQEMMQR	4.56432	http://www.uniprot.org/uniprot/A3KLR9
tr|G3MYZ3|G3MYZ3_BOVIN	tr|G3MYZ3|G3MYZ3_BOVIN Uncharacterized protein OS=Bos taurus GN=AFM PE=4 SV=1	AFM	69561.1	9	0.234488	0.836846	1	9001559040	9210311680	8406121984	10533953536	10615585792	4096502016	8677141504	9345029120	7088056832	10767355904	99.7,99.7,99.7,99.7,99.7,99.7,99.7,99.7,99.7	ESFLNNYVYEVSR,FIESDNVCEK | Carbamidomethyl [C8],KADIGLLPPLPTLDPEEK,LANEVLLENICAMEGLPQK | Carbamidomethyl [C11],LAPQLSTEELTFLGK,NINPAVDHCCK | Carbamidomethyl [C9 C10],QILQSINIAILSQK,RHPELSTPELLR,YDGCCEGDVVQCIR | Carbamidomethyl [C4 C5 C12]	tr|G3MYZ3|G3MYZ3_BOVIN	1618.759672,1239.545314,1945.075953,2141.082336 : 2141.08711,1645.89056,1326.575354,1567.935024,1446.80847,1729.680656	LAPQLSTEELTFLGK,ESFLNNYVYEVSR,LANEVLLENICAMEGLPQK | Carbamidomethyl [C11]	20.8609	http://www.uniprot.org/uniprot/G3MYZ3
tr|G5E5K5|G5E5K5_BOVIN	tr|G5E5K5|G5E5K5_BOVIN Uncharacterized protein (Fragment) OS=Bos taurus GN=SRGN PE=4 SV=1	SRGN	16487.9	2	0.236523	0.587309	1	15262659584	25093924864	25098586112	12134106112	4314222592	4603494400	5128155648	14619204608	3362867456	20388952064	99.7,99.7	AGYQCNPDSPDSNSANCIEEK | Carbamidomethyl [C5 C17],TDISPLMNSK	tr|G5E5K5|G5E5K5_BOVIN	2354.93714,1104.548068	AGYQCNPDSPDSNSANCIEEK | Carbamidomethyl [C5 C17],TDISPLMNSK	20.6667	http://www.uniprot.org/uniprot/G5E5K5
tr|F1MVP0|F1MVP0_BOVIN	tr|F1MVP0|F1MVP0_BOVIN Uncharacterized protein (Fragment) OS=Bos taurus GN=ADAMTS13 PE=4 SV=2	ADAMTS13	-1	1	0.251763	1.53391	1	118326944	51018092	2672800	159333056	43920960	80700328	116690104	170254272	48344504	159644608	99.7	FDLELPDGNR	tr|F1MVP0|F1MVP0_BOVIN	1174.5633	FDLELPDGNR	0.707714	http://www.uniprot.org/uniprot/F1MVP0
tr|G3N0V0|G3N0V0_BOVIN	tr|G3N0V0|G3N0V0_BOVIN Uncharacterized protein (Fragment) OS=Bos taurus PE=1 SV=1		35951.3	23	0.255465	1.1203	1	9715410010112	12267200446464	8936190115840	7731210092544	8137100230656	12745799892992	10795499913216	9687949901824	9873089626112	9313280065536	99.7,99.7,99.7,99.7,99.7,99.7,99.7,99.7,99.7,99.7,99.7,99.7,99.7,99.7,99.7,99.7,99.7,99.7,99.7,99.7,99.7,99.7,99.7	AVGVSIDCSK | Carbamidomethyl [C8],CGDTSSSTVTLGCLVSSYMPEPVTVTWNSGALK | Carbamidomethyl [C1 C13],CGDTSSSTVTLGCLVSSYMPEPVTVTWNSGALK | Carbamidomethyl [C1 C13] Deamidated [N28],CGDTSSSTVTLGCLVSSYMPEPVTVTWNSGALK | Carbamidomethyl [C1 C13] Oxidation [M19],DTLMITGTPEVTCVVVNVGHDNPEVQFSWFVDDVEVHTAR | Carbamidomethyl [C13],DTLMITGTPEVTCVVVNVGHDNPEVQFSWFVDDVEVHTAR | Carbamidomethyl [C13] Oxidation [M4],EEQF…	tr|G3N0V0|G3N0V0_BOVIN	1034.504632 : 1034.505584 : 1034.499138,3503.64294 : 3503.626104,3504.606639,3519.610446 : 3519.646902,4512.13565 : 4512.129972 : 4512.167756 : 4512.142876 : 4512.140841 : 4512.149853 : 4512.11046,4528.133316 : 4528.127264 : 4528.155204 : 4528.143957,1173.493316 : 1173.49299,1869.973071 : 1869.967808,1870.94328 : 1870.94533,1384.776066 : 1384.772913 : 1384.778916 : 1384.773406 : 1384.778498,2251.…	EPQVYVLDPPKEELSK,VVSALPIQHQDWTGGK,EPSVFIFPPKPK	81.9018	http://www.uniprot.org/uniprot/G3N0V0
tr|E1B805|E1B805_BOVIN	tr|E1B805|E1B805_BOVIN Uncharacterized protein (Fragment) OS=Bos taurus GN=LOC528040 PE=4 SV=2	LOC528040	187266	30	0.259427	0.850912	1	25324685312	28523237376	22636953600	27553398784	29181476864	14134785024	14815187968	24895352832	25543071744	33969917952	99.7,99.7,99.7,99.7,99.7,99.7,99.7,99.7,99.7,99.7,99.7,99.7,99.7,99.7,99.7,99.7,99.7,99.7,99.7,99.7,99.7,99.7,99.7,99.7,99.7,99.7,99.7,99.7,99.7,99.7	ALHVEWVIDEK,ASLESVETSDSNPYIYYNMK,DLLPDNGVYIDSFTLPER,EAVPFEGVQDLHIQIK,ELLDQLAGFSDYMHTHGCES | Carbamidomethyl [C18],ENHFMDQASVTIPEDLVYPPKPGMQYVIIEANWAPTSVSSSMNK,ENPVGLSCK | Carbamidomethyl [C8],ESLCSAAKPDAPSR | Carbamidomethyl [C4],FVTHTTCQDSLGLQEHETYLIMGQISDLWR | Carbamidomethyl [C7],GNPGSTWLTSYVFR,GSVVQDHVR,HGPVCITAFLSCCQLSETLTR | Carbamidomethyl [C5 C12 C13],IGLQNEAYVQPIQPSSLVALK,ILAFYLLPK,IPSGC…	tr|E1B805|E1B805_BOVIN	1337.697366,2310.029234,2063.024296,1821.960099,2308.968843,4920.335152,1002.478446,1487.703018,3577.698204,1583.77235,995.514456,2449.165194 : 2449.14745,2267.23704 : 2267.240524,1076.663414,2267.220492,1973.876208 : 1973.85925,1400.739069,1914.04338,1674.856773 : 1674.848984 : 1674.849592,1026.571902,2176.154962,1172.635716,1311.62894,2727.368535,3293.587404,1483.71762,3248.617188,1422.886268,3…	IWDTVEEHDIGCTAGSGK | Carbamidomethyl [C12],ELLDQLAGFSDYMHTHGCES | Carbamidomethyl [C18],ILAFYLLPK	32.736	http://www.uniprot.org/uniprot/E1B805
sp|P01888|B2MG_BOVIN	sp|P01888|B2MG_BOVIN Beta-2-microglobulin OS=Bos taurus GN=B2M PE=1 SV=2	B2M	13676.5	2	0.264493	0.734939	1	4212544512	6593373184	3132176640	5075253248	8714555392	6212243456	3407738368	1929675776	5576422400	3252225792	99.7,99.7	DWSFYLLSHAEFTPNSK,SEQSDLSFSK	sp|P01888|B2MG_BOVIN	2040.957993,1126.513092	DWSFYLLSHAEFTPNSK,SEQSDLSFSK	22.8814	http://www.uniprot.org/uniprot/P01888
sp|Q3MHN5|VTDB_BOVIN	sp|Q3MHN5|VTDB_BOVIN Vitamin D-binding protein OS=Bos taurus GN=GC PE=2 SV=1	GC	53341.4	1	0.265101	7.11218	1	268959328	5405081088	19991376	177105024	347164096	340897600	296871232	233907072	36325765120	7028259328	99.7	KTQIPEVFLTK	sp|Q3MHN5|VTDB_BOVIN	1302.751892	KTQIPEVFLTK	2.32068	http://www.uniprot.org/uniprot/Q3MHN5
sp|Q2KIU3|HP252_BOVIN	sp|Q2KIU3|HP252_BOVIN Protein HP-25 homolog 2 OS=Bos taurus PE=2 SV=1		22911.1	8	0.267765	0.864937	1	985802014720	692020969472	838425968640	745781002240	609304969216	783695020032	652234981376	501371994112	576971997184	834185986048	99.7,99.7,99.7,99.7,99.7,99.7,99.7,99.7	FGFDIELFQHAVK,GPIQSMFFGYLLYGNYPG,GPTGIPGDIESCLSPPK | Carbamidomethyl [C12],HLSGNVVLQLTLGDR,HLSGNVVLQLTLGDR | Deamidated [N5],LDTTETEKGPIQSMFFGYLLYGNYPG,MNDPLPAPSQPIVFK,MNDPLPAPSQPIVFK | Oxidation [M1]	sp|Q2KIU3|HP252_BOVIN	1549.791675 : 1549.79556 : 1549.792443 : 1549.790877 : 1549.795437 : 1549.798626 : 1549.792308 : 1549.793194,2022.955512,1723.843083 : 1723.84323,1620.893712 : 1620.896679 : 1620.893949 : 1620.894243 : 1620.892341 : 1620.894081 : 1620.894801 : 1620.895359 : 1620.890325 : 1620.886792 : 1620.895702 : 1620.892814 : 1620.89135 : 1620.889344,1621.89206,2940.391882,1652.857137 : 1652.850938,1668.854048	GPTGIPGDIESCLSPPK | Carbamidomethyl [C12],MNDPLPAPSQPIVFK,FGFDIELFQHAVK	40	http://www.uniprot.org/uniprot/Q2KIU3
sp|Q2KIG3|CBPB2_BOVIN	sp|Q2KIG3|CBPB2_BOVIN Carboxypeptidase B2 OS=Bos taurus GN=CPB2 PE=1 SV=1	CPB2	48821.3	6	0.270908	0.798969	1	6057617408	13039877120	10159849472	10054541312	14500201472	9367025664	7373129728	8711354368	8127650816	9415054336	99.7,99.7,99.7,99.7,99.7,99.7	ASSSYYEQYHSLNEIYSWIEVMTER,EAVFAMENIHR,HMDFYIMPVVNVDGYDYTWK,IVLWQPVAAEYIVK,VLVENVEDLIR,YTHGSGSESLYLAPGGSDDWIYDLGIK	sp|Q2KIG3|CBPB2_BOVIN	3084.367275,1315.631456,2492.123031,1627.932252,1297.724274 : 1297.723768,2900.347482	VLVENVEDLIR,IVLWQPVAAEYIVK,YTHGSGSESLYLAPGGSDDWIYDLGIK	25.5319	http://www.uniprot.org/uniprot/Q2KIG3
sp|Q29RS5|RARR2_BOVIN	sp|Q29RS5|RARR2_BOVIN Retinoic acid receptor responder protein 2 OS=Bos taurus GN=RARRES2 PE=2 SV=1	RARRES2	18357.1	1	0.277069	0.366259	1	8694135	23035716	74756720	26370016	58422304	15822111	0	13255205	12844232	28136112	99.7	ELDDAQDAQCSR | Carbamidomethyl [C10]	sp|Q29RS5|RARR2_BOVIN	1406.568896	ELDDAQDAQCSR | Carbamidomethyl [C10]	7.40741	http://www.uniprot.org/uniprot/Q29RS5
tr|F1MC11|F1MC11_BOVIN	tr|F1MC11|F1MC11_BOVIN Keratin, type I cytoskeletal 14 OS=Bos taurus GN=KRT14 PE=1 SV=2	KRT14	51910.2	1	0.279838	2.19842	1	435447520	59022068	37924584	51210712	0	34373632	0	0	1248637312	0	99.7	VTMQNLNDR	tr|F1MC11|F1MC11_BOVIN	1089.523768	VTMQNLNDR	1.88679	http://www.uniprot.org/uniprot/F1MC11
tr|F1MU18|F1MU18_BOVIN	tr|F1MU18|F1MU18_BOVIN Uncharacterized protein OS=Bos taurus GN=OSMR PE=4 SV=2	OSMR	37643.6	4	0.287385	1.19608	1	2144518784	2478334208	1641412608	2293385728	2398232064	1847548032	2059544832	3544364800	3033947648	2618706432	99.7,99.7,99.7,99.7	ASNVIWLENYSTTVK,GQGDPEGVVLLVSK,NQVLHWSWESELPLECAIHFVR | Carbamidomethyl [C16],QLDQNVWAFEFK	tr|F1MU18|F1MU18_BOVIN	1723.872626,1396.755498,2749.342244,1523.745514	GQGDPEGVVLLVSK,QLDQNVWAFEFK,NQVLHWSWESELPLECAIHFVR | Carbamidomethyl [C16]	19.4444	http://www.uniprot.org/uniprot/F1MU18
tr|A6QP30|A6QP30_BOVIN	tr|A6QP30|A6QP30_BOVIN CPN2 protein OS=Bos taurus GN=CPN2 PE=2 SV=1	CPN2	60039.3	4	0.289011	0.776844	1	4150041856	6830249984	5186650112	4024133888	8525937152	2345978880	1798730752	4065598976	7836645376	6261687808	99.7,99.7,99.7,99.7	DHLGFQAAPGPQDREPGGAWDLVAEER,FTLNFNMLEALPEGLFQHMDGLESLQLQGNR,TLNLAQNLLAYLPEELFHPLGR,WLNVQLSPR	tr|A6QP30|A6QP30_BOVIN	2917.366656,3561.742188,2521.362867,1111.614014	TLNLAQNLLAYLPEELFHPLGR,WLNVQLSPR,DHLGFQAAPGPQDREPGGAWDLVAEER	16.2409	http://www.uniprot.org/uniprot/A6QP30
sp|P81187|CFAB_BOVIN	sp|P81187|CFAB_BOVIN Complement factor B OS=Bos taurus GN=CFB PE=1 SV=2	CFB	85365.7	30	0.317928	1.09696	1	245417000960	314464993280	271056994304	282229997568	303030992896	292210999296	255650004992	302845984768	390598983680	312206000128	99.7,99.7,99.7,99.7,99.7,99.7,99.7,99.7,99.7,99.7,99.7,99.7,99.7,99.7,99.7,99.7,99.7,99.7,99.7,99.7,99.7,99.7,99.7,99.7,99.7,99.7,99.7,99.7,99.7,99.7	AGQVLEYLCPSGFYPYPTQIR | Carbamidomethyl [C9],ALLEVYNMMSR,DFHINLYQVLPWLK,DIEALFVSESK,DIEALFVSESKK,EDYLDIYVFGVGPLVNQENINALASK,EKLQNEDLGFL,FIQVGVISWGVVDVCK | Carbamidomethyl [C15],FLCTGGVDPYADPNTCK | Carbamidomethyl [C3 C16],GDSGGPLIIHK,GHESCMGAIVSEYFVLTAAHCFTVDDEK | Carbamidomethyl [C5 C21],GHESCMGAIVSEYFVLTAAHCFTVDDEKHSIK | Carbamidomethyl [C5 C21],HVIIIMTDGLHNMGGDPVTVIHDIR,HVIIIMTDGLHNMGGDPVTVIHD…	sp|P81187|CFAB_BOVIN	2458.199058 : 2458.201972,1325.64233 : 1325.650816,1784.960424 : 1784.96357,1236.623484 : 1236.62135,1364.716872,2880.46353 : 2880.459798 : 2880.460974,1304.659742,1804.962772 : 1804.97113 : 1804.958856,1913.822289 : 1913.829786,1092.590751 : 1092.592778,3172.391608 : 3172.40192 : 3172.386834,3637.653248,2752.409376 : 2752.415496 : 2752.41681,2753.385532,2718.411044 : 2718.409908,2268.051608,2268…	HVIIIMTDGLHNMGGDPVTVIHDIR,ALLEVYNMMSR,TLGLCGMVWEHK | Carbamidomethyl [C5]	52.6938	http://www.uniprot.org/uniprot/P81187
tr|F1MJZ4|F1MJZ4_BOVIN	tr|F1MJZ4|F1MJZ4_BOVIN Uncharacterized protein (Fragment) OS=Bos taurus GN=IGFALS PE=4 SV=2	IGFALS	65843.1	4	0.319852	0.935179	1	7326348288	6014194176	7636178944	8134495232	6739280896	6238668288	6799078912	6504517632	6590082048	7394276864	99.7,99.7,99.7,99.7	LEALPAAALAPLSR,LSALPADALGPLQR,TFWLDVSHNR,VGSLLEDSFPGLLGLHVLR	tr|F1MJZ4|F1MJZ4_BOVIN	1391.81063,1420.800768,1273.619836,2021.132799	VGSLLEDSFPGLLGLHVLR,LEALPAAALAPLSR,TFWLDVSHNR	9.34426	http://www.uniprot.org/uniprot/F1MJZ4
sp|Q3ZCH5|ZA2G_BOVIN	sp|Q3ZCH5|ZA2G_BOVIN Zinc-alpha-2-glycoprotein OS=Bos taurus GN=AZGP1 PE=2 SV=1	AZGP1	33851.5	9	0.325443	0.808184	1	23654033408	27341471744	15432105984	23566073856	31953528832	31066984448	19050213376	6811215360	25852973056	15774360576	99.7,99.7,99.7,99.7,99.7,99.7,99.7,99.7,99.7	AEPLAPWSQVEGMEDWEK,AREDIFMETLSDIMDYYK,AREDIFMETLSDIMDYYKDR,CLAYDFYPR | Carbamidomethyl [C1],EDIFMETLSDIMDYYK,EGFPSFQAVAYLNDQPFFHYNSEGR,EGSHTFQGAFGCELR | Carbamidomethyl [C12],EIPAWVPLDPAAQNTK,WEAEAVYVQR	sp|Q3ZCH5|ZA2G_BOVIN	2100.942238,2239.020948,2510.147835,1203.537862,2011.881404,2919.31626,1694.743482,1748.902554,1249.609292	EGFPSFQAVAYLNDQPFFHYNSEGR,AEPLAPWSQVEGMEDWEK,AREDIFMETLSDIMDYYK	37.7926	http://www.uniprot.org/uniprot/Q3ZCH5
sp|P25326|CATS_BOVIN	sp|P25326|CATS_BOVIN Cathepsin S OS=Bos taurus GN=CTSS PE=1 SV=2	CTSS	37175.8	1	0.325855	0.889847	1	509863008	295269984	18644372	375512704	69400304	364964352	2.44149e+06	0	267572656	493962016	99.7	LVSLSAQNLVDCSTAK | Carbamidomethyl [C12]	sp|P25326|CATS_BOVIN	1704.86674	LVSLSAQNLVDCSTAK | Carbamidomethyl [C12]	4.83384	http://www.uniprot.org/uniprot/P25326
tr|G3X6K8|G3X6K8_BOVIN	tr|G3X6K8|G3X6K8_BOVIN Haptoglobin OS=Bos taurus GN=HP PE=1 SV=1	HP	44873	14	0.326319	0.443958	2	828417856	75836514304	25812238336	862810048	137304997888	568744704	843601472	1113716864	102497001472	1813203968	99.7,99.7,99.7,99.7,99.7,99.7,99.7,99.7,99.7,99.7,99.7,99.7,99.7,99.7	APEIANSHVEYSVR,DIGQQLPECEEDDSCPEPPK | Carbamidomethyl [C9 C15],EDDTWYAAGILSFDK,HYEGIDAPK,LHAGNGVYTFNNK,LHAGNGVYTFNNK | Deamidated [N5],LPECEAVCGKPK | Carbamidomethyl [C4 C8],SPVGVQPILNENTFCVGLSK | Carbamidomethyl [C15],TCGDGVYTFNSK | Carbamidomethyl [C2],VGYVSGWGR,VTSILDWVR,YQCKPYYTLR | Carbamidomethyl [C3],YQDDTCYGDAGSAFVVHDK | Carbamidomethyl [C6],YVMLPVADQDK	sp|Q2TBU0|HPT_BOVIN,tr|G3X6K8|G3X6K8_BOVIN	1570.771707 : 1570.769595 : 1570.772446 : 1570.786882,2341.962546 : 2341.964764,1729.790796,1028.49046,1433.701896,1434.685053,1386.662781 : 1386.660888,2158.112619 : 2158.107194,1347.576172 : 1347.575762,979.486732,1087.60323,1390.670565,2146.887384,1277.630484	YVMLPVADQDK,VTSILDWVR,APEIANSHVEYSVR	43.1421	http://www.uniprot.org/uniprot/G3X6K8
tr|G5E5T5|G5E5T5_BOVIN	tr|G5E5T5|G5E5T5_BOVIN Uncharacterized protein (Fragment) OS=Bos taurus GN=IGHM PE=1 SV=1	IGHM	-1	10	0.333863	0.620405	2	110201004032	22403835904	26727573504	27482732544	72830361600	13228356608	62336221184	10842188800	42587533312	32091025408	99.7,99.7,99.7,99.7,99.7,99.7,99.7,99.7,99.7,99.7	AEVLSPVVSVFVPPR,AYSMLTITER,DFVPNSVSFSWK,DGLWSASSQVVLPSSSAFQGPDDYLVCEVQHPK | Carbamidomethyl [C27],DWLSQNVYTCQVEHNK | Carbamidomethyl [C10],FWTFPEVLR,GETYTCVVGHEALPHMVTER | Carbamidomethyl [C6],IVSGISEGQVETVQSSPITFR,SSLICQATDFSPK | Carbamidomethyl [C5],VFPLVSCVSSPSDESTVALGCLAR | Carbamidomethyl [C7 C21]	tr|G5E513|G5E513_BOVIN,tr|G5E5T5|G5E5T5_BOVIN	1594.909461 : 1594.906122,1183.588984,1411.672938,3602.682436 : 3602.693724,2019.90639,1193.62171,2285.053527,2233.152222,1452.692544,2550.24525	AYSMLTITER,FWTFPEVLR,DWLSQNVYTCQVEHNK | Carbamidomethyl [C10]	44.473	http://www.uniprot.org/uniprot/G5E5T5
sp|Q9TTE1|SPA31_BOVIN	sp|Q9TTE1|SPA31_BOVIN Serpin A3-1 OS=Bos taurus GN=SERPINA3-1 PE=1 SV=3	SERPINA3	46236.5	21	0.335321	0.728707	6	819202031616	1750450044928	605106012160	941107970048	1832969961472	706335997952	655335030784	715485020160	1325289963520	932512006144	99.7,99.7,99.7,99.7,99.7,99.7,99.7,99.7,99.7,99.7,99.7,99.7,99.7,99.7,99.7,99.7,99.7,99.7,99.7,99.7,99.7	DTQSIIFLGK,EIHHSFQHLLQALNQPSNQLQLSVGNAMFVQEELK,EIHHSFQHLLQALNQPSNQLQLSVGNAMFVQEELK | Oxidation [M28],FIEDAQVLYSSEAFPTNFR,GSTLTEILEGLK,IFANADLSGITGTADLVVSQVVHGAALDVDEEGTEGAAATGISMER,LLDKFIEDAQVLYSSEAFPTNFR,NPNKNVILSPLSVSIALAFLSLGAR,NVILSPLSVSIALAFLSLGAR,QLALKNPNK,RIHELYLPK,RVDGHTLASSNTDFAFSLYK,SNYELNDILSQLGIR,SNYELNDILSQLGIR | Deamidated [N6],SNYELNDILSQLGIRK,TELVLVNYIYFK,TVEVPMMTLDLETPYFR,TVEVPMM…	sp|A2I7M9|SPA32_BOVIN,sp|A6QPQ2|SPA38_BOVIN,sp|Q3ZEJ6|SPA33_BOVIN,sp|Q9TTE1|SPA31_BOVIN,tr|A0A0A0MP89|A0A0A0MP89_BOVIN,tr|G8JKW7|G8JKW7_BOVIN	1120.61209 : 1120.612213,4027.02995 : 4027.039005 : 4027.0438 : 4027.036696 : 4027.036281,4043.01209 : 4043.012812 : 4043.027025,2233.065474 : 2233.070823 : 2233.066642 : 2233.068136 : 2233.076752 : 2233.064578,1259.697651 : 1259.702714 : 1259.694384 : 1259.696888 : 1259.695186,4557.20828 : 4557.2216 : 4557.21594,2702.351907,2593.501008,2140.268946 : 2140.264952,1024.60235,1167.676401 : 1167.6781…	TVEVPMMTLDLETPYFR,SNYELNDILSQLGIR,GSTLTEILEGLK	58.8808	http://www.uniprot.org/uniprot/Q9TTE1
tr|F1MW79|F1MW79_BOVIN	tr|F1MW79|F1MW79_BOVIN Uncharacterized protein OS=Bos taurus GN=LOC781004 PE=4 SV=2	LOC781004	30880.5	3	0.336354	1.29918	1	2637611520	3358490624	87883848	2180403200	4299333120	4139427072	0	9430059	4017890560	8155759104	99.7,99.7,99.7	ISENNVIICHMGK | Carbamidomethyl [C9],LYQSYSGYFPAR,WSSPPQCVDVSCVNPPQVENAIIHNQK | Carbamidomethyl [C7 C12]	tr|F1MW79|F1MW79_BOVIN	1513.736994,1450.677342 : 1450.679234,3102.459636	ISENNVIICHMGK | Carbamidomethyl [C9],LYQSYSGYFPAR,WSSPPQCVDVSCVNPPQVENAIIHNQK | Carbamidomethyl [C7 C12]	19.3309	http://www.uniprot.org/uniprot/F1MW79
tr|F1N4M7|F1N4M7_BOVIN	tr|F1N4M7|F1N4M7_BOVIN Uncharacterized protein OS=Bos taurus GN=CFI PE=1 SV=2	CFI	68904.1	22	0.339872	1.11463	1	65318670336	83134644224	71086268416	64416260096	78866612224	78659452928	80034955264	86006849536	100120002560	59592265728	99.7,99.7,99.7,99.7,99.7,99.7,99.7,99.7,99.7,99.7,99.7,99.7,99.7,99.7,99.7,99.7,99.7,99.7,99.7,99.7,99.7,99.7	ACDGVNDCVDK | Carbamidomethyl [C2 C8],ACDGVNDCVDKSDELCCK | Carbamidomethyl [C2 C8 C16 C17],CNGELDCITGEDEVGCEETGHPEIK | Carbamidomethyl [C1 C7 C16],DPDPNSAECLHVR | Carbamidomethyl [C9],DSFQCVNGK | Carbamidomethyl [C5],EAAEMLTADMDAER,EMQCAGTDDGSIDACK | Carbamidomethyl [C4 C15],GFQLGALDTHR,GLETSLAECTFTK | Carbamidomethyl [C9],GVHNSEGLAGVVCYTESAAPPK | Carbamidomethyl [C13],GVHNSEGLAGVVCYTESAAPPK | Ca…	tr|F1N4M7|F1N4M7_BOVIN	1251.48597,2143.827486 : 2143.826158,2847.1611,1508.668431 : 1508.665276,1053.454664,1551.65143,1756.666078,1213.618803 : 1213.619232 : 1213.619733 : 1213.61985 : 1213.61838,1455.689926 : 1455.6888 : 1455.691852,2242.062024,2243.046036,2370.159588,2330.006094,1336.630262,1044.544932,1664.772168 : 1664.765364,1362.653427,1285.574284,1712.787844 : 1712.773364,2118.024456 : 2118.026752,1690.822812 :…	VANYFDWISQHVGR,MGEFPWQMAIK,SIPACVPWSPYLFQPNDK | Carbamidomethyl [C5]	45.4693	http://www.uniprot.org/uniprot/F1N4M7
tr|G3N2D7|G3N2D7_BOVIN	tr|G3N2D7|G3N2D7_BOVIN Uncharacterized protein (Fragment) OS=Bos taurus GN=IGLL1 PE=4 SV=1	IGLL1	12112.1	1	0.342726	1.18708	1	314267009024	686671986688	445872996352	401137991680	630556983296	741342969856	531850985472	542074994688	729598001152	397306986496	99.7	VLTQPSSVSGSLGQR	tr|G3N2D7|G3N2D7_BOVIN	1514.805663 : 1514.801868 : 1514.802846	VLTQPSSVSGSLGQR	12.931	http://www.uniprot.org/uniprot/G3N2D7
tr|F1MTT3|F1MTT3_BOVIN	tr|F1MTT3|F1MTT3_BOVIN Coagulation factor XII OS=Bos taurus GN=F12 PE=3 SV=1	F12	67234.8	3	0.35097	1.20973	1	2071785600	3239295744	3227486976	5093040640	3292394496	4269177856	3966339840	2372289536	4455697920	5410019840	99.7,99.7,99.7	ELTVVLGQDR,LHEAFSPITYQHDLALVR,LKPGVYTDVANYLAWIR	tr|F1MTT3|F1MTT3_BOVIN	1128.612456,2109.097503,1978.069404	ELTVVLGQDR,LHEAFSPITYQHDLALVR,LKPGVYTDVANYLAWIR	7.35294	http://www.uniprot.org/uniprot/F1MTT3
tr|G5E513|G5E513_BOVIN	tr|G5E513|G5E513_BOVIN Uncharacterized protein (Fragment) OS=Bos taurus GN=IGHM PE=1 SV=1	IGHM	49969.8	3	0.354255	0.686882	1	65898524672	15062110208	22505123840	20199114752	51259568128	9342456832	49404882944	7528135680	31658530816	22218522624	99.7,99.7,99.7	ALETHTYFER,GEASVCSEDWESGEEFTCTVAHSDLPFPEK | Carbamidomethyl [C6 C18],GFAPADVFVQWLQR	tr|G5E513|G5E513_BOVIN	1265.604303 : 1265.603122,3399.414828,1632.840474 : 1632.840861 : 1632.842368 : 1632.843606	ALETHTYFER,GEASVCSEDWESGEEFTCTVAHSDLPFPEK | Carbamidomethyl [C6 C18],GFAPADVFVQWLQR	11.8162	http://www.uniprot.org/uniprot/G5E513
tr|F1MC45|F1MC45_BOVIN	tr|F1MC45|F1MC45_BOVIN Complement factor H (Fragment) OS=Bos taurus GN=CFH PE=4 SV=2	CFH	96592.1	4	0.35831	1.54997	1	22504224768	38758084608	32788080640	19644905472	4583425024	61104857088	10231477248	34393759744	25397200896	52201013248	99.7,99.7,99.7,99.7	CGPPPPIDNGDITSLLQSVYPSGMIVEYR | Carbamidomethyl [C1],CLEACTVSEETMR | Carbamidomethyl [C1 C5],TEDTIEFMCQYGYR | Carbamidomethyl [C9],WSSPPQCVGLPCGLPPYIQNGVISHK | Carbamidomethyl [C7 C12]	tr|F1MC45|F1MC45_BOVIN	3174.542073 : 3174.540392,1584.656788,1811.748118,2890.418982	WSSPPQCVGLPCGLPPYIQNGVISHK | Carbamidomethyl [C7 C12],CGPPPPIDNGDITSLLQSVYPSGMIVEYR | Carbamidomethyl [C1],CLEACTVSEETMR | Carbamidomethyl [C1 C5]	9.63572	http://www.uniprot.org/uniprot/F1MC45
sp|P80109|PHLD_BOVIN	sp|P80109|PHLD_BOVIN Phosphatidylinositol-glycan-specific phospholipase D OS=Bos taurus GN=GPLD1 PE=1 SV=1	GPLD1	92601	6	0.362914	1.16718	1	1248617984	3319460096	1880319872	1738907776	2674994432	1925078400	2093388800	2853922304	2443692544	3362188032	99.7,99.7,99.7,99.7,99.7,99.7	FGGVLHLSDLDNDGLDEIIVAAPLR,HQDAYQAGSVFPDSFYPSICER | Carbamidomethyl [C20],LSGVLHIYR,MYELTPDSQPSLLSTFSGNR,QITVGDVTGK,VYGYFPPICQSWFTISGDK | Carbamidomethyl [C9]	sp|P80109|PHLD_BOVIN	2648.360532,2573.127114,1056.606141,2242.058556,1016.550004,2264.056756	FGGVLHLSDLDNDGLDEIIVAAPLR,HQDAYQAGSVFPDSFYPSICER | Carbamidomethyl [C20],MYELTPDSQPSLLSTFSGNR	12.5149	http://www.uniprot.org/uniprot/P80109
sp|P18902|RET4_BOVIN	sp|P18902|RET4_BOVIN Retinol-binding protein 4 OS=Bos taurus GN=RBP4 PE=1 SV=1	RBP4	21068.5	8	0.365846	0.806612	2	63478513664	25643180032	48152166400	56779517952	36002541568	36791668736	36423020544	33111889920	26753923072	52485402624	99.7,99.7,99.7,99.7,99.7,99.7,99.7,99.7	DPSGFSPEVQK,FAGTWYAMAK,GNDDHWIIDTDYETFAVQYSCR | Carbamidomethyl [C21],KDPEGLFLQDNIVAEFSVDENGHMSATAK,LLNLDGTCADSYSFVFAR | Carbamidomethyl [C8],LLNNWDVCADMVGTFTDTEDPAK | Carbamidomethyl [C8],QRQEELCLAR | Carbamidomethyl [C7],YWGVASFLQK	sp|P18902|RET4_BOVIN,tr|G1K122|G1K122_BOVIN	1189.560698,1144.537456,2704.145532 : 2704.142148,3161.4708 : 3161.494152,2047.966096 : 2047.962552,2611.163012,1301.650344,1197.61823	YWGVASFLQK,FAGTWYAMAK,LLNLDGTCADSYSFVFAR | Carbamidomethyl [C8]	72.6776	http://www.uniprot.org/uniprot/P18902
tr|A2VE41|A2VE41_BOVIN	tr|A2VE41|A2VE41_BOVIN EGF-containing fibulin-like extracellular matrix protein 1 OS=Bos taurus GN=EFEMP1 PE=1 SV=1	EFEMP1	54835.1	1	0.369553	0.739997	1	203466400	289931840	79991968	228638096	275317152	161750896	199911824	85592160	88909944	261067920	99.7	LNCEDIDECR | Carbamidomethyl [C3 C9]	tr|A2VE41|A2VE41_BOVIN	1322.525466	LNCEDIDECR | Carbamidomethyl [C3 C9]	2.00803	http://www.uniprot.org/uniprot/A2VE41
tr|E1BI82|E1BI82_BOVIN	tr|E1BI82|E1BI82_BOVIN Uncharacterized protein OS=Bos taurus GN=LOC525947 PE=4 SV=2	LOC525947	69148.6	23	0.374134	1.06114	1	17936531456	18155644928	13296962560	17082793984	17627654144	15992842240	19506393088	17388857344	18766073856	17587441664	99.7,99.7,99.7,99.7,99.7,99.7,99.7,99.7,99.7,99.7,99.7,99.7,99.7,99.7,99.7,99.7,99.7,99.7,99.7,99.7,99.7,99.7,99.7	AIAAHEADAVMVDGGLVYEAGLKPYNLKPVVAEFYGSK,CYSFHDNMK | Carbamidomethyl [C1],DLLFSDDTECLANLQDR | Carbamidomethyl [C10],DLLFTDAAIGFLR,EDLIWELLSQAQEHFGK,FFAGSCVPCADQSNFPK | Carbamidomethyl [C6 C9],GSNFQLNQLQGK,HLTVFENLANQADRDQYELLCR | Carbamidomethyl [C21],HPTVLQNTDGKNPEAWAK,KPVTEAQSCHLAIVPSHAVVSR | Carbamidomethyl [C9],LDEFFSQSCAPGSDPESSLCALCR | Carbamidomethyl [C9 C20 C23],LYLGYEYFSVIQHLGR,MLFNQQELFGR…	tr|E1BI82|E1BI82_BOVIN	3992.048704,1200.466538,2023.914786,1450.780708,2042.01459,1930.827046,1332.676708,2704.308408,2005.00128 : 2005.004919,2385.260744,2732.150722,1957.005759 : 1957.002954,1381.68107,1203.594042,1553.706066,1554.693928,1509.722886 : 1509.721782,1928.874201 : 1928.875158,1275.619344,1362.582742,2528.25376 : 2528.242395,1453.757397,1293.600016 : 1293.599208	SELLDACTFHGN | Carbamidomethyl [C7],MLFNQQELFGR,KPVTEAQSCHLAIVPSHAVVSR | Carbamidomethyl [C9]	54.6624	http://www.uniprot.org/uniprot/E1BI82
tr|G5E5H2|G5E5H2_BOVIN	tr|G5E5H2|G5E5H2_BOVIN Uncharacterized protein OS=Bos taurus PE=4 SV=1		14450.8	2	0.379038	1.26574	1	8624871424	22361020416	16538441728	17713467392	32918480896	12194382848	21681500160	28910348288	25580019712	35873710080	99.7,99.7	VSITCSGSSSNVGTGNYVSWFQQIPGSAPR | Carbamidomethyl [C5],VSITCSGSSSNVGTGNYVSWFQQIPGSAPR | Carbamidomethyl [C5] Deamidated [N16]	tr|G5E5H2|G5E5H2_BOVIN	3142.477182 : 3142.459254 : 3142.47543,3143.469898	VSITCSGSSSNVGTGNYVSWFQQIPGSAPR | Carbamidomethyl [C5],VSITCSGSSSNVGTGNYVSWFQQIPGSAPR | Carbamidomethyl [C5] Deamidated [N16]	21.5827	http://www.uniprot.org/uniprot/G5E5H2
sp|Q95114|MFGM_BOVIN	sp|Q95114|MFGM_BOVIN Lactadherin OS=Bos taurus GN=MFGE8 PE=1 SV=2	MFGE8	47410.5	3	0.389959	1.20493	2	5002203648	3257804032	2528910336	7026010112	6117413376	4952380928	3679244288	6770508800	5077307904	8357410816	99.7,99.7,99.7	FELLGCELNGCTEPLGLK | Carbamidomethyl [C6 C11],INLFDTPLETQYVR,MWVTGVVTQGASR	sp|Q95114|MFGM_BOVIN,tr|F1MXX6|F1MXX6_BOVIN	2048.988482,1707.87623,1390.713238	FELLGCELNGCTEPLGLK | Carbamidomethyl [C6 C11],INLFDTPLETQYVR,MWVTGVVTQGASR	10.5386	http://www.uniprot.org/uniprot/Q95114
tr|A5PJE3|A5PJE3_BOVIN	tr|A5PJE3|A5PJE3_BOVIN Fibrinogen alpha chain OS=Bos taurus GN=FGA PE=1 SV=1	FGA	66997.6	25	0.390702	0.797801	1	678466027520	769202978816	562117017600	517780996096	1365159968768	726522986496	388486987776	459356012544	934162006016	597095022592	99.7,99.7,99.7,99.7,99.7,99.7,99.7,99.7,99.7,99.7,99.7,99.7,99.7,99.7,99.7,99.7,99.7,99.7,99.7,99.7,99.7,99.7,99.7,99.7,99.7	ALEHKVDLEDYK,ALLEMQQTK,ALLEMQQTK | Oxidation [M5],ANNNDNTFK,DIQYLPLIK,EEGSVSSGTK,ELLIDNEKVTSGHTTTTR | Deamidated [N6],GDKELLIDNEK,GDKELLIDNEK | Deamidated [N9],GDKELLIDNEKVTSGHTTTTR | Deamidated [N9],GDSVSQGTGLAPGSPR,GLIDEVDQDFTSR,GNLDDFFHR,GNLDDFFHR | Deamidated [N2],MEDEAESLEDLGFK,MEDEAESLEDLGFK | Oxidation [M1],MSTITGPVPR,MVLETFGGDGHAR,MVLETFGGDGHAR | Oxidation [M1],QFVSSSTTVNR,QLEQVIAINLLPSR,…	tr|A5PJE3|A5PJE3_BOVIN	1458.734052,1060.557408,1076.550378,1036.456656,1101.642474,979.446676,2015.014659,1272.65454,1273.637714,2315.160492 : 2315.177079,1484.721924 : 1484.716988 : 1484.723172 : 1484.72161,1493.695618,1119.508194 : 1119.512622,1120.492504 : 1120.492142,1611.697594,1627.681492,1057.558232,1388.646506 : 1388.649886,1404.644896 : 1404.64192 : 1404.649686,1224.60872,1592.923323 : 1592.925633 : 1592.93131…	SQLQEAPLEWK,DIQYLPLIK,GNLDDFFHR	37.3984	http://www.uniprot.org/uniprot/A5PJE3
sp|P01966|HBA_BOVIN	sp|P01966|HBA_BOVIN Hemoglobin subunit alpha OS=Bos taurus GN=HBA PE=1 SV=2	HBA	15184.2	5	0.394172	0.724247	1	137687007232	4909438464	3048400640	7551215104	5143142912	20612016128	4715786240	29158961152	30985801728	29204127744	99.7,99.7,99.7,99.7,99.7	AVEHLDDLPGALSELSDLHAHK,FLANVSTVLTSK,LLSHSLLVTLASHLPSDFTPAVHASLDK,LRVDPVNFK,MFLSFPTTK	sp|P01966|HBA_BOVIN	2366.187805 : 2366.184724 : 2366.180932 : 2366.182941,1278.717332,2968.600528,1086.617523,1070.54598	AVEHLDDLPGALSELSDLHAHK,MFLSFPTTK,FLANVSTVLTSK	56.338	http://www.uniprot.org/uniprot/P01966
tr|Q2TBQ1|Q2TBQ1_BOVIN	tr|Q2TBQ1|Q2TBQ1_BOVIN Coagulation factor XIII, B polypeptide OS=Bos taurus GN=F13B PE=2 SV=1	F13B	75166.4	5	0.39466	1.17025	1	1745257600	4691697664	2729852672	2512427776	6313899008	3280158208	3350420480	3680068864	6223844352	4521894400	99.7,99.7,99.7,99.7,99.7	CPPLPLPLNSNLQTYSTTYR | Carbamidomethyl [C1],QGYELSPSTPPSELSVQCDR | Carbamidomethyl [C18],TMAGQDEEVVQCLADGWSPQPTCSK | Carbamidomethyl [C12 C23],TTCTAAGWSPEPR | Carbamidomethyl [C3],WSSPPVCLEPCTVNVGDMR | Carbamidomethyl [C7 C11]	tr|Q2TBQ1|Q2TBQ1_BOVIN	2334.166086,2249.025286,2793.206582,1432.636872,2202.98485	QGYELSPSTPPSELSVQCDR | Carbamidomethyl [C18],TTCTAAGWSPEPR | Carbamidomethyl [C3],CPPLPLPLNSNLQTYSTTYR | Carbamidomethyl [C1]	14.6747	http://www.uniprot.org/uniprot/Q2TBQ1
sp|P81644|APOA2_BOVIN	sp|P81644|APOA2_BOVIN Apolipoprotein A-II OS=Bos taurus GN=APOA2 PE=1 SV=2	APOA2	11201.8	8	0.395205	0.911702	1	713543974912	672655015936	735653986304	739583983616	958057021440	520506998784	581844008960	764267986944	710548979712	905070968832	99.7,99.7,99.7,99.7,99.7,99.7,99.7,99.7	AGTDLLNFLSSFIDPK,AGTDLLNFLSSFIDPKK,GSELQTQAK,KAGTDLLNFLSSFIDPK,QAEESNLQSLVSQYFQTVADYGK,RQAEESNLQSLVSQYFQTVADYGK,TQEELTPFFK,TQEELTPFFKK	sp|P81644|APOA2_BOVIN	1736.897547 : 1736.899848 : 1736.893344 : 1736.904668 : 1736.899274,1864.996053,960.487382,1864.995006 : 1864.993382,2604.234402 : 2604.235866 : 2604.236732,2760.332895,1238.618148,1366.711584	AGTDLLNFLSSFIDPK,TQEELTPFFK,KAGTDLLNFLSSFIDPK	61	http://www.uniprot.org/uniprot/P81644
sp|P60712|ACTB_BOVIN	sp|P60712|ACTB_BOVIN Actin, cytoplasmic 1 OS=Bos taurus GN=ACTB PE=1 SV=1	ACTB	41736.4	1	0.403405	1.38304	3	141581552	41069888	64416600	151887296	114702648	80919680	102476456	113559552	0	413453792	99.7	QEYDESGPSIVHR	sp|P60712|ACTB_BOVIN,sp|P63258|ACTG_BOVIN,tr|F1MRD0|F1MRD0_BOVIN	1515.693147	QEYDESGPSIVHR	3.46667	http://www.uniprot.org/uniprot/P60712
sp|P37141|GPX3_BOVIN	sp|P37141|GPX3_BOVIN Glutathione peroxidase 3 OS=Bos taurus GN=GPX3 PE=2 SV=2	GPX3	25616.3	2	0.412731	1.13407	2	5130129920	9039867904	6443655168	5572782592	8010932736	5923888640	7878041088	6493401088	10719519744	7767522304	99.7,99.7	FLVGPDGIPIMR,NSCPPTSELLGSPDR | Carbamidomethyl [C3]	sp|P37141|GPX3_BOVIN,tr|G3X8D7|G3X8D7_BOVIN	1313.716178,1628.74575	FLVGPDGIPIMR,NSCPPTSELLGSPDR | Carbamidomethyl [C3]	11.9469	http://www.uniprot.org/uniprot/P37141
sp|Q29443|TRFE_BOVIN	sp|Q29443|TRFE_BOVIN Serotransferrin OS=Bos taurus GN=TF PE=2 SV=1	TF	77752.5	1	0.418762	0.894575	1	1.31533e+06	0	1278457856	6242995	1.98951e+06	91540.5	1.06408e+06	136574400	992155392	22332392	99.7	TSDANINWNNLKDK	sp|Q29443|TRFE_BOVIN	1631.788356	TSDANINWNNLKDK	1.98864	http://www.uniprot.org/uniprot/Q29443
tr|F1MLW7|F1MLW7_BOVIN	tr|F1MLW7|F1MLW7_BOVIN Uncharacterized protein OS=Bos taurus GN=IGLL1 PE=1 SV=2	IGLL1	24396.8	9	0.431839	1.21774	4	3867230076928	3994969964544	2979809984512	3977870049280	4114109956096	5039380234240	3880929984512	4582899974144	7047039942656	2506389979136	99.7,99.7,99.7,99.7,99.7,99.7,99.7,99.7,99.7	ATLVCLISDFYPGSVTVVWK | Carbamidomethyl [C5],GSYSCEVTHEGSTVTK | Carbamidomethyl [C5],QSNSKYAASSYLSLTSSDWK,SKGSYSCEVTHEGSTVTK | Carbamidomethyl [C7],SPPSVTLFPPSTEELNGNK,SPPSVTLFPPSTEELNGNKATLVCLISDFYPGSVTVVWK | Carbamidomethyl [C24],TIIYGSSSRPSGVPDR,VSITCSGSSSNIGSYNVGWYQQVPGSGLR | Carbamidomethyl [C5],YAASSYLSLTSSDWK	tr|F1MCF8|F1MCF8_BOVIN,tr|F1MLW7|F1MLW7_BOVIN,tr|F1MLW8|F1MLW8_BOVIN,tr|G3N2D7|G3N2D7_BOVIN	2254.168107 : 2254.172198 : 2254.175286 : 2254.172502 : 2254.165172,1740.757794 : 1740.762134,2222.046879,1955.884896 : 1955.887806,2012.999835 : 2013.007083 : 2013.018183 : 2013.006243 : 2012.99888 : 2013.006216,4249.165884 : 4249.168428,1690.864724,3059.440476 : 3059.426442 : 3059.442844 : 3059.433444,1677.788721 : 1677.77293 : 1677.785102 : 1677.792706 : 1677.789854 : 1677.789478 : 1677.788178…	GSYSCEVTHEGSTVTK | Carbamidomethyl [C5],ATLVCLISDFYPGSVTVVWK | Carbamidomethyl [C5],YAASSYLSLTSSDWK	52.1368	http://www.uniprot.org/uniprot/F1MLW7
sp|O77588|PLOD1_BOVIN	sp|O77588|PLOD1_BOVIN Procollagen-lysine,2-oxoglutarate 5-dioxygenase 1 OS=Bos taurus GN=PLOD1 PE=2 SV=2	PLOD1	83486.6	1	0.437698	1.45014	1	27910324	101132672	97390184	143437072	99264736	148965888	128992384	38663084	115581544	248110720	99.7	IQALGLGEDWPGEAMLAGGGLK	sp|O77588|PLOD1_BOVIN	2182.114276	IQALGLGEDWPGEAMLAGGGLK	3.0303	http://www.uniprot.org/uniprot/O77588
sp|Q3MHN2|CO9_BOVIN	sp|Q3MHN2|CO9_BOVIN Complement component C9 OS=Bos taurus GN=C9 PE=2 SV=1	C9	61997.8	20	0.439049	0.903961	1	102967001088	104092999680	99535904768	88690458624	149664006144	91272585216	80970530816	85126774784	127117000704	108127002624	99.7,99.7,99.7,99.7,99.7,99.7,99.7,99.7,99.7,99.7,99.7,99.7,99.7,99.7,99.7,99.7,99.7,99.7,99.7,99.7	AIEDYINEFSVR,CVDLEHSDK | Carbamidomethyl [C1],CVDLEHSDKGSTSSPSK | Carbamidomethyl [C1],DVMLQTTFLDSINTLPTTYEK,FTYSKDDIYR,GMGQTETNPEADLFDDVITFIR,KLNFNAGLSVK,LLCNEDNDCGDYSDEDNCEQDPRPPCR | Carbamidomethyl [C3 C9 C18 C26],LNFNAGLSVK,LVPIYDLIPVK,QGTPLPIDCR | Carbamidomethyl [C9],QQCVPTEACEDPEEGCGNDFQCGTGR | Carbamidomethyl [C3 C9 C16 C22],RPWNVASLTYDTK,SIEIFGQFNGR,SRDVMLQTTFLDSINTLPTTYEK,TAGFGINILGMDPL…	sp|Q3MHN2|CO9_BOVIN	1454.702132,1101.476349 : 1101.474674,1832.820522,2429.208849 : 2429.204536,1306.620273,2468.152816,1189.682812 : 1189.68171,3342.252495,1061.585376,1268.774432,1155.569362,3000.134709 : 3000.131816,1549.786395 : 1549.787288,1266.634704,2672.335293,3248.496315,1467.729192,1250.611502 : 1250.613394 : 1250.612902,1030.526372 : 1030.528028,1386.656326	AIEDYINEFSVR,LVPIYDLIPVK,SIEIFGQFNGR	48.5401	http://www.uniprot.org/uniprot/Q3MHN2
tr|F1MZX2|F1MZX2_BOVIN	tr|F1MZX2|F1MZX2_BOVIN Uncharacterized protein OS=Bos taurus GN=SERPINE2 PE=3 SV=2	SERPINE2	44300.5	11	0.441696	0.857675	1	43034619904	61083361280	63306797056	44675391488	29499578368	64110108672	38398394368	34983276544	38137413632	31584796672	99.7,99.7,99.7,99.7,99.7,99.7,99.7,99.7,99.7,99.7,99.7	AKIEVSEDGTK,FTAVAQTDLK,FTAVAQTDLKEPLK,HNPTGAVLFMGQINKP,IEVSEDGTK,LVLVNAVYFK,SENLHVSHILQK,SQPHDNIIISPHGIASVLGMLQLGADGR,SYQVPMLAQLSVFR,TIDSWVSTMVPK,VLGITDMFDPSK	tr|F1MZX2|F1MZX2_BOVIN	1175.602941,1092.579894,1559.854671 : 1559.85529,1722.887055 : 1722.887492,976.471496,1164.690284,1403.749788,2895.501536 : 2895.49881,1637.862447 : 1637.861754,1362.68092 : 1362.685642,1321.658566	VLGITDMFDPSK,HNPTGAVLFMGQINKP,TIDSWVSTMVPK	32.4937	http://www.uniprot.org/uniprot/F1MZX2
sp|P02070|HBB_BOVIN	sp|P02070|HBB_BOVIN Hemoglobin subunit beta OS=Bos taurus GN=HBB PE=1 SV=1	HBB	15954.3	9	0.444069	0.752221	1	112971997184	4652763136	5344414208	8592613376	4633297920	15537674240	5722578944	29193000960	23991425024	28004085760	99.7,99.7,99.7,99.7,99.7,99.7,99.7,99.7,99.7	AAVTAFWGK,EFTPVLQADFQK,FFESFGDLSTADAVMNNPK,GTFAALSELHCDK | Carbamidomethyl [C11],LHVDPENFK,LLGNVLVVVLAR,VDEVGGEALGR,VLDSFSNGMK | Deamidated [N7],VVAGVANALAHR	sp|P02070|HBB_BOVIN	949.501172,1421.716476,2088.9616,1447.668846,1097.548248,1264.821722 : 1264.821708,1100.543402,1097.505894,1176.670602	EFTPVLQADFQK,FFESFGDLSTADAVMNNPK,AAVTAFWGK	73.7931	http://www.uniprot.org/uniprot/P02070
sp|Q2TBU0|HPT_BOVIN	sp|Q2TBU0|HPT_BOVIN Haptoglobin OS=Bos taurus GN=HP PE=2 SV=1	HP	44858.9	1	0.445903	0.306852	1	0	1407684096	541635904	0	8169277952	0	0	0	3103390208	1.51828e+06	99.7	HYEGVDAPK	sp|Q2TBU0|HPT_BOVIN	1014.476732	HYEGVDAPK	2.24439	http://www.uniprot.org/uniprot/Q2TBU0
tr|G3N1H5|G3N1H5_BOVIN	tr|G3N1H5|G3N1H5_BOVIN Uncharacterized protein OS=Bos taurus GN=LOC100300806 PE=4 SV=1	LOC100300806	14087.7	4	0.446852	0.874946	2	38933118976	56944967680	32151820288	50018738176	57396473856	40565182464	15709841408	45121110016	69893021696	34712592384	99.7,99.7,99.7,99.7	ALEWVGGIDNDGDTYYNPALK,ESGPSLVKPSQTLSLTCTVSGFSLSSNGVGWVR | Carbamidomethyl [C17],SQVSLSVSSVTPEDTATYYCAK | Carbamidomethyl [C20],SQVSLSVSSVTPEDTATYYCAK | Carbamidomethyl [C20] Deamidated [Q2]	tr|G3N1H5|G3N1H5_BOVIN,tr|G3N1R1|G3N1R1_BOVIN	2310.075648,3436.739532,2392.106103 : 2392.109286,2393.081026 : 2393.076124	SQVSLSVSSVTPEDTATYYCAK | Carbamidomethyl [C20],ESGPSLVKPSQTLSLTCTVSGFSLSSNGVGWVR | Carbamidomethyl [C17],SQVSLSVSSVTPEDTATYYCAK | Carbamidomethyl [C20] Deamidated [Q2]	57.5758	http://www.uniprot.org/uniprot/G3N1H5
tr|Q2KIF2|Q2KIF2_BOVIN	tr|Q2KIF2|Q2KIF2_BOVIN Leucine-rich alpha-2-glycoprotein 1 OS=Bos taurus GN=LRG1 PE=2 SV=1	LRG1	38347.8	10	0.448878	0.916201	1	133718999040	145844994048	114719997952	107306999808	168939995136	119239999488	121650003968	98460852224	134761996288	140228001792	99.7,99.7,99.7,99.7,99.7,99.7,99.7,99.7,99.7,99.7	DGFDISNNPWICDQNLADLYR | Carbamidomethyl [C12],FLEASWLHGLK,FLLPVPQLK,GQTLLAAAESH,LASVAAGAFR,LDMLDLSNNLLTTVPTGLWTSLGK,LQVLGEGLLAPQPK,NSLTGLFPGFFR,NSLTGLFPGFFR | Deamidated [N1],VSAALCTLVLK | Carbamidomethyl [C6]	tr|Q2KIF2|Q2KIF2_BOVIN	2525.129004 : 2525.128772,1299.694908 : 1299.693963 : 1299.696546 : 1299.695142,1053.65916,1096.54225 : 1096.544202,961.533972,2601.366753 : 2601.369908,1461.852586,1354.705126,1355.687604,1173.678304	FLEASWLHGLK,FLLPVPQLK,LQVLGEGLLAPQPK	35.5491	http://www.uniprot.org/uniprot/Q2KIF2
tr|A5D9E9|A5D9E9_BOVIN	tr|A5D9E9|A5D9E9_BOVIN Complement component 1, r subcomponent OS=Bos taurus GN=C1R PE=2 SV=1	C1R	80212.4	1	0.45813	1.66342	2	166413088	135185424	24520264	43949644	583034368	139975456	70267968	1075234304	171576496	128352480	99.7	TLDSFTIIQDLQPQYQYR	tr|A5D9E9|A5D9E9_BOVIN,tr|Q3SYT3|Q3SYT3_BOVIN	2228.113706	TLDSFTIIQDLQPQYQYR	2.55319	http://www.uniprot.org/uniprot/A5D9E9
tr|F1MQM5|F1MQM5_BOVIN	tr|F1MQM5|F1MQM5_BOVIN Uncharacterized protein (Fragment) OS=Bos taurus GN=LOC616722 PE=4 SV=1	LOC616722	48867.4	1	0.460869	1.07179	1	800923584	1820078208	276953440	908545280	2225105920	1202864000	1480423040	1041732352	1268717824	1470875264	99.7	ILQVLQGPK | Deamidated [Q3]	tr|F1MQM5|F1MQM5_BOVIN	995.600262	ILQVLQGPK | Deamidated [Q3]	2.02247	http://www.uniprot.org/uniprot/F1MQM5
tr|G3MZE0|G3MZE0_BOVIN	tr|G3MZE0|G3MZE0_BOVIN Uncharacterized protein OS=Bos taurus PE=4 SV=1		13246.6	1	0.462388	50.753	1	0	0	0	32712548	0	0	0	0	395600224	1264659072	99.7	VTISCTGSSSNIGGGNYVGWYQQIPGSAPK | Carbamidomethyl [C5]	tr|G3MZE0|G3MZE0_BOVIN	3084.460006	VTISCTGSSSNIGGGNYVGWYQQIPGSAPK | Carbamidomethyl [C5]	23.8095	http://www.uniprot.org/uniprot/G3MZE0
tr|Q2KII3|Q2KII3_BOVIN	tr|Q2KII3|Q2KII3_BOVIN Hepatitis A virus cellular receptor 1 N-terminal domain containing protein OS=Bos taurus GN=MGC137099 PE=2 SV=1	MGC137099	14907.8	4	0.466026	0.856726	1	20174522368	12185424896	12034969600	13185843200	24019523584	10968894464	14510444544	13587649536	13322566656	17519491072	99.7,99.7,99.7,99.7	GECSWWSCR | Carbamidomethyl [C3 C8],GWFNDIIITQELSIR,LPCLYTGEITTACWGR | Carbamidomethyl [C3 C13],NADPSDSGLYCCR | Carbamidomethyl [C11 C12]	tr|Q2KII3|Q2KII3_BOVIN	1226.458888,1803.950956,1896.880218,1513.593228 : 1513.59198	GECSWWSCR | Carbamidomethyl [C3 C8],LPCLYTGEITTACWGR | Carbamidomethyl [C3 C13],NADPSDSGLYCCR | Carbamidomethyl [C11 C12]	40.458	http://www.uniprot.org/uniprot/Q2KII3
tr|G5E6M0|G5E6M0_BOVIN	tr|G5E6M0|G5E6M0_BOVIN Uncharacterized protein OS=Bos taurus GN=POSTN PE=4 SV=1	POSTN	93193	1	0.468962	0.0659323	2	0	806376	193548144	0	181732320	0	0	424676	0	24371588	99.7	LLYPADTPVGNDQLLEILNK	tr|G5E6M0|G5E6M0_BOVIN,tr|Q2KJC7|Q2KJC7_BOVIN	2225.205338	LLYPADTPVGNDQLLEILNK	2.39234	http://www.uniprot.org/uniprot/G5E6M0
sp|Q9GLE5|MMP2_BOVIN	sp|Q9GLE5|MMP2_BOVIN 72 kDa type IV collagenase OS=Bos taurus GN=MMP2 PE=2 SV=1	MMP2	73776.3	1	0.47148	0.617436	2	37261356	12417402	110998576	63051508	79515680	25993624	55128808	26463452	54791100	24857236	99.7	LIADAWNAIPDNLDAVVDLQGGGHSYFFK	sp|Q9GLE5|MMP2_BOVIN,tr|F1MKH8|F1MKH8_BOVIN	3145.55289	LIADAWNAIPDNLDAVVDLQGGGHSYFFK	4.38729	http://www.uniprot.org/uniprot/Q9GLE5
tr|C4T8B4|C4T8B4_BOVIN	tr|C4T8B4|C4T8B4_BOVIN C-reactive protein OS=Bos taurus GN=CRP PE=2 SV=1	CRP	25291.8	1	0.480574	0.862818	1	19142483968	9585744896	14729217024	8909159424	12200790016	14887173120	6475271168	7035396096	14997231616	12314860544	99.7	GAILGTEASIILGQEQDAFAGGFDR	tr|C4T8B4|C4T8B4_BOVIN	2535.260709 : 2535.261938	GAILGTEASIILGQEQDAFAGGFDR	11.1607	http://www.uniprot.org/uniprot/C4T8B4
tr|F1MMK9|F1MMK9_BOVIN	tr|F1MMK9|F1MMK9_BOVIN Protein AMBP OS=Bos taurus GN=AMBP PE=4 SV=2	AMBP	39293.6	12	0.480748	1.14657	1	118565003264	112369000448	104061001728	133527003136	110521999360	109076996096	117158002688	141686996992	93417242624	202578001920	99.7,99.7,99.7,99.7,99.7,99.7,99.7,99.7,99.7,99.7,99.7,99.7	ADSCQLDYSQGPCLGLFK | Carbamidomethyl [C4 C13],EISVTNTHR,EVALGVGIPEDAIFTMPDR,EYCGIPGEADEELLR | Carbamidomethyl [C3],GVCESISGTYEK | Carbamidomethyl [C3],KADSCQLDYSQGPCLGLFK | Carbamidomethyl [C5 C14],KGVCESISGTYEK | Carbamidomethyl [C4],MTMSTVVLK,RHGPTITVK,SYIQLWAFDAVK,TVEACNLPIVQGPCR | Carbamidomethyl [C5 C14],WFNVAVGSTCPWLK | Carbamidomethyl [C10]	tr|F1MMK9|F1MMK9_BOVIN	2057.9172,1055.534748,2029.017297 : 2029.019314,1749.786238,1328.590176,2186.011377 : 2186.009122,1456.684647 : 1456.685134,1008.534764,1007.587242,1439.751718 : 1439.74652 : 1439.742742,1712.833436,1663.817632	EYCGIPGEADEELLR | Carbamidomethyl [C3],TVEACNLPIVQGPCR | Carbamidomethyl [C5 C14],SYIQLWAFDAVK	38.0682	http://www.uniprot.org/uniprot/F1MMK9
tr|F1MAV0|F1MAV0_BOVIN	tr|F1MAV0|F1MAV0_BOVIN Fibrinogen beta chain OS=Bos taurus GN=FGB PE=1 SV=2	FGB	56440.5	37	0.487909	0.789419	1	491183996928	935993016320	559479980032	527350005760	1555949944832	667416985600	417967013888	414673010688	1179759935488	533084012544	99.7,99.7,99.7,99.7,99.7,99.7,99.7,99.7,99.7,99.7,99.7,99.7,99.7,99.7,99.7,99.7,99.7,99.7,99.7,99.7,99.7,99.7,99.7,99.7,99.7,99.7,99.7,99.7,99.7,99.7,99.7,99.7,99.7,99.7,99.7,99.7,99.7	ARPATATVGQK,EDGGGWWYNR,EEAPSLRPVPPPISGGGYR,GDKVTALYEGFTVQNEANK,GDKVTALYEGFTVQNEANKYQLSVSK,GGWTVIQNR,HGTDDGVVWMNWQGSWYSMK,HGTDDGVVWMNWQGSWYSMK | Oxidation [M10],HGTDDGVVWMNWQGSWYSMK | Oxidation [M19],HQLYIDETVK,ISQLTNMGPTK,ISQLTNMGPTK | Oxidation [M7],KEEAPSLRPVPPPISGGGYR,KYCGVPGEYWLGNDR | Carbamidomethyl [C3],LESDVSTQMEYCR | Carbamidomethyl [C12],LESDVSTQMEYCR | Carbamidomethyl [C12] Oxidation [M…	tr|F1MAV0|F1MAV0_BOVIN	1098.612906 : 1098.613916,1238.50935,1978.028188,2083.019268,2888.451636,1029.53572,2383.013229 : 2383.010901 : 2383.017822 : 2383.008596,2399.008305,2399.008641,1244.639832 : 1244.637792 : 1244.639486 : 1244.63938 : 1244.639556 : 1244.64024,1188.61641 : 1188.615871,1204.611444 : 1204.611926,2106.118779,1812.827128,1616.682302 : 1616.681422 : 1616.678546 : 1616.67855 : 1616.6801 : 1616.677474 : 1…	LLIEMEDWK,YCGVPGEYWLGNDR | Carbamidomethyl [C2],TSSSTFQYITLLK	56.5657	http://www.uniprot.org/uniprot/F1MAV0
sp|P15497|APOA1_BOVIN	sp|P15497|APOA1_BOVIN Apolipoprotein A-I OS=Bos taurus GN=APOA1 PE=1 SV=3	APOA1	30276.1	30	0.487975	0.927082	1	4177809899520	4631389798400	3282570051584	3502330085376	4714460086272	3316959936512	3182589902848	3359069962240	4613910036480	4355179937792	99.7,99.7,99.7,99.7,99.7,99.7,99.7,99.7,99.7,99.7,99.7,99.7,99.7,99.7,99.7,99.7,99.7,99.7,99.7,99.7,99.7,99.7,99.7,99.7,99.7,99.7,99.7,99.7,99.7,99.7	AKPVLEDLR,DFATVYVEAIK,DFATVYVEAIKDSGR,DSGRDYVAQFEASALGK,DYVAQFEASALGK,EGGGSLAEYHAK,EQLGPVTQEFWDNLEK,EQLGPVTQEFWDNLEKETASLR,HFWQQDDPQSSWDR,KWHEEVEIYR,LEALKEGGGSLAEYHAK,LLDNWDTLASTLSK,LLDNWDTLASTLSK | Deamidated [N4],LSPLAQELR,LSPLAQELR | Deamidated [Q6],QEMHKDLEEVK,QEMHKDLEEVKQK,QGLLPVLESLK,QGLLPVLESLK | Deamidated [Q1],QKVQELQDK,QQLAPYSDDLR,VAPLGEEFR,VKDFATVYVEAIK,VKDFATVYVEAIKDSGR,VQPYLDEFQKK,VR…	sp|P15497|APOA1_BOVIN	1039.600743 : 1039.602123 : 1039.600774,1254.650752 : 1254.64685 : 1254.646976 : 1254.649998 : 1254.648722,1669.831899 : 1669.822348,1812.86934 : 1812.848198,1397.68275 : 1397.681418 : 1397.684482 : 1397.680904,1217.571171 : 1217.568782,1931.923458 : 1931.933584 : 1931.928268,2589.271491 : 2589.274404,1830.76744,1387.687026 : 1387.686462,1771.908812 : 1771.909924 : 1771.90824 : 1771.907602,1575.8…	LLDNWDTLASTLSK,VAPLGEEFR,LSPLAQELR	76.6038	http://www.uniprot.org/uniprot/P15497
sp|Q29RQ1|CO7_BOVIN	sp|Q29RQ1|CO7_BOVIN Complement component C7 OS=Bos taurus GN=C7 PE=2 SV=1	C7	93089.5	17	0.508785	1.10119	1	18081290240	58864230400	17951819776	18454571008	21890250752	25200289792	24272898048	23435151360	48054673408	27964035072	99.7,99.7,99.7,99.7,99.7,99.7,99.7,99.7,99.7,99.7,99.7,99.7,99.7,99.7,99.7,99.7,99.7	ACGVCPLWEK | Carbamidomethyl [C2 C5],CFSGQCISK | Carbamidomethyl [C1 C6],DGFVQDEGATFPVGK,EGYSLVGDPVAR,ELSYLPSLYDYSAYR,EQTMTECEAGVLR | Carbamidomethyl [C7],ESCTLPASAEK | Carbamidomethyl [C3],FLFFSSSSSSHGYSSNTNILTK,GGHSGFLAGLSYLDLNNPAGNK,LIDQYGTHYLQSGSLGGEYK,LLEPHCFPLSLVPTK | Carbamidomethyl [C6],LSGNILSYTFQVK,LTPLYELVK,MHVLQCQGR | Carbamidomethyl [C6],SLEGPSTFLCSSSLK | Carbamidomethyl [C10],VTISCS…	sp|Q29RQ1|CO7_BOVIN	1218.547382,1085.463474,1565.736616,1261.628646,1838.872666,1522.67466,1191.542464,2410.140178 : 2410.135084,2201.093354,2228.067849 : 2228.067258,1749.94857,1468.800022,1074.63038,1127.53048,1611.779998,935.448634,1787.908202	LIDQYGTHYLQSGSLGGEYK,YSQWAGSVPDLPEVIK,LTPLYELVK	27.8766	http://www.uniprot.org/uniprot/Q29RQ1
sp|Q3T0S5|ALDOB_BOVIN	sp|Q3T0S5|ALDOB_BOVIN Fructose-bisphosphate aldolase B OS=Bos taurus GN=ALDOB PE=2 SV=1	ALDOB	39542.8	3	0.513436	1.59431	2	1577761920	3118044416	959532800	5086251008	2170101504	1720533248	2337355776	2327145472	2172864512	12027315200	99.7,99.7,99.7	ETTVQGLDGLSER,GILAADESVGTMGNR,YTPEQVAMATVTALHR	sp|Q3T0S5|ALDOB_BOVIN,tr|A5PK73|A5PK73_BOVIN	1403.690724,1489.715934 : 1489.71728,1786.902618	ETTVQGLDGLSER,GILAADESVGTMGNR,YTPEQVAMATVTALHR	12.0879	http://www.uniprot.org/uniprot/Q3T0S5
tr|A5PJ69|A5PJ69_BOVIN	tr|A5PJ69|A5PJ69_BOVIN SERPINA10 protein OS=Bos taurus GN=SERPINA10 PE=2 SV=1	SERPINA10	51987.8	10	0.513962	0.85389	1	27140071424	39686696960	21936406528	17471055872	39618256896	17591928832	29545467904	14260788224	32613517312	30530217984	99.7,99.7,99.7,99.7,99.7,99.7,99.7,99.7,99.7,99.7	EASNLGFSLLR,EEDSPWLLAEGQQLSR,HDGNVVFSPLGLAWAMAALTLGAR,IFLPWADLSDLMVTER,IGDHLTLEDYLTTDLVDTWLR,LFDEINPDTK,LILVDYILFK,LINHYMNQETQGK,QLQESLSHNPELGLAQGSFAFIHK,WLIPFDPALTEMDTFYLDK	tr|A5PJ69|A5PJ69_BOVIN	1205.637494,1856.887656,2466.296334 : 2466.283278,1904.96868,2488.252305,1190.58156,1235.750514 : 1235.753838,1574.747118 : 1574.747578,2650.346436 : 2650.344618,2314.125924	IFLPWADLSDLMVTER,QLQESLSHNPELGLAQGSFAFIHK,LILVDYILFK	36.2832	http://www.uniprot.org/uniprot/A5PJ69
tr|F1MSZ6|F1MSZ6_BOVIN	tr|F1MSZ6|F1MSZ6_BOVIN Antithrombin-III OS=Bos taurus GN=SERPINC1 PE=1 SV=1	SERPINC1	52439.7	26	0.51494	0.956561	1	354261008384	320312999936	394255007744	380361998336	333136003072	294894993408	309462007808	320141000704	398216003584	382189993984	99.7,99.7,99.7,99.7,99.7,99.7,99.7,99.7,99.7,99.7,99.7,99.7,99.7,99.7,99.7,99.7,99.7,99.7,99.7,99.7,99.7,99.7,99.7,99.7,99.7,99.7	ADGESCSVLMMYQESK | Carbamidomethyl [C6],AFLEVNEEGSEAAASTVISIAGR,AFLEVNEEGSEAAASTVISIAGR | Deamidated [N6],ANRPFLVLIR,ANSHFATAFYQHLADSK,ATEGQGSEQKIPGATNR,DIPVNPMCIYR | Carbamidomethyl [C8],EQLQDMGLEDLFSPEK,EVALNTIIFMGR,EVALNTIIFMGR | Oxidation [M10],FRIEDSFSVK,GDDITMVLILPK,GDDITMVLILPK | Oxidation [M6],ITDVIPPQAINEFTVLVLVNTIYFK,LPGIVAEGR,NNNDNIFLSPLSISTAFAMTK,NNNDNIFLSPLSISTAFAMTK | Oxidation [M19…	tr|F1MSZ6|F1MSZ6_BOVIN	1833.757482 : 1833.752412 : 1833.757352,2320.148529 : 2320.146472,2321.146299,1197.730432,1906.894384,1742.853144,1376.654558,1877.871636 : 1877.871414,1362.730248 : 1362.733928 : 1362.73623 : 1362.73288 : 1362.73465,1378.72922,1226.628939 : 1226.628309 : 1226.628222 : 1226.628248,1313.72562 : 1313.726696 : 1313.727332,1329.719676,2846.587179 : 2846.587036,910.523372,2297.139387 : 2297.157837 : 2…	TSDQIHFFFAK,VAESTQVLELPFKGDDITMVLILPK,EQLQDMGLEDLFSPEK	61.5054	http://www.uniprot.org/uniprot/F1MSZ6
sp|A6QPQ2|SPA38_BOVIN	sp|A6QPQ2|SPA38_BOVIN Serpin A3-8 OS=Bos taurus GN=SERPINA3-8 PE=2 SV=1	SERPINA3	46963.5	9	0.516901	0.764123	2	34527010816	100774002688	28614154240	34423963648	87149232128	32335974400	26016563200	33858504704	87721099264	38216097792	99.7,99.7,99.7,99.7,99.7,99.7,99.7,99.7,99.7	AVLDVGEEGTEGAAATGVK,DILSQLEIKK,FREDALALYTSEAFSTNFK,FREDALALYTSEAFSTNFKDPETAK,GIHELNLPR,GPTVTEILEGLK,TVEVPMMSIGDLVTPYFR,VFTQEADLSGITDDHELEVSQVVHK,VILVNYIYFK	sp|A6QPQ2|SPA38_BOVIN,tr|A0A0A0MP89|A0A0A0MP89_BOVIN	1772.88241,1185.696482,2209.065507,2850.365816,1047.579294,1255.700566,2054.022204 : 2054.02208,2795.35866 : 2795.359752,1270.731982	VFTQEADLSGITDDHELEVSQVVHK,GPTVTEILEGLK,TVEVPMMSIGDLVTPYFR	30.622	http://www.uniprot.org/uniprot/A6QPQ2
sp|Q58D62|FETUB_BOVIN	sp|Q58D62|FETUB_BOVIN Fetuin-B OS=Bos taurus GN=FETUB PE=1 SV=1	FETUB	42662.9	8	0.5195	1.14022	1	10678440960	14409994240	8997711872	22668761088	21690540032	13662205952	19818610688	24107767808	20806021120	11050442752	99.7,99.7,99.7,99.7,99.7,99.7,99.7,99.7	FMETATESLAK,GSVQYLPDWDK,IFHESVYGQCK | Carbamidomethyl [C10],IISVTCSFFNSQAPTPR | Carbamidomethyl [C6],QEAGLGSLFYFTLDVLETGCHVLSR | Carbamidomethyl [C20],SEGSSCALESPGSVPVGICHGSLGEPQGNQGK | Carbamidomethyl [C6 C19],TSSQWVFGPAYFVEYLIK,VVVLPFPSK	sp|Q58D62|FETUB_BOVIN	1226.58362,1306.616758,1366.63195 : 1366.627386,1923.947553,2811.399276,3181.433742,2134.084362 : 2134.08125,984.59951 : 984.600822	VVVLPFPSK,SEGSSCALESPGSVPVGICHGSLGEPQGNQGK | Carbamidomethyl [C6 C19],GSVQYLPDWDK	34.6253	http://www.uniprot.org/uniprot/Q58D62
tr|F1N3Q7|F1N3Q7_BOVIN	tr|F1N3Q7|F1N3Q7_BOVIN Apolipoprotein A-IV OS=Bos taurus GN=APOA4 PE=4 SV=1	APOA4	42989.4	21	0.522285	0.94126	1	383654002688	364460015616	363494998016	407638016000	460612009984	267518001152	351232000000	292873994240	406643015680	545295990784	99.7,99.7,99.7,99.7,99.7,99.7,99.7,99.7,99.7,99.7,99.7,99.7,99.7,99.7,99.7,99.7,99.7,99.7,99.7,99.7,99.7	AMVQQLDTLR,EKESQAPALPAQEEMPVPLGG,IEENVEELR,KLVPFATELHER,LDQQVEDFR,LGEVSTYTDDLQK,LGEVSTYTDDLQKK,LGPLAGDVEDHLSFLEK,LGPYAEELR,LLPHATEVSQK,LNHQLEGLAFQMK,LTPYADQLQTK,LVPFATELHER,QGLVPLVNSVHGSQLGNAEDLQK,QNLDQLQASLAPYAEELQATVNQR,RQLTPYAER,SELTQQLNTLFQDK,SLAPYAQDVQGK,TQVDTQAQQLR,TVGPYGETFNK,VSSFFNTLK	tr|F1N3Q7|F1N3Q7_BOVIN	1173.616776,2177.064818,1129.560112,1438.793367 : 1438.789328,1148.544072,1467.706756,1595.80354,1838.939106 : 1838.939841 : 1838.941812 : 1838.940948 : 1838.941144,1046.540336,1221.670005 : 1221.670762,1527.785394 : 1527.785619 : 1527.784094 : 1527.784762,1276.664904,1310.696682 : 1310.696427 : 1310.69405,2402.252793 : 2402.252004,2699.354424 : 2699.356638,1132.597836 : 1132.597658,1663.841752,1…	LGPLAGDVEDHLSFLEK,LNHQLEGLAFQMK,VSSFFNTLK	65.2632	http://www.uniprot.org/uniprot/F1N3Q7
tr|F1MNW4|F1MNW4_BOVIN	tr|F1MNW4|F1MNW4_BOVIN Inter-alpha-trypsin inhibitor heavy chain H2 OS=Bos taurus GN=ITIH2 PE=4 SV=2	ITIH2	106156	24	0.52773	1.27776	1	483237003264	237283999744	671454003200	494563000320	144733995008	283348992000	719103983616	771813998592	205019004928	616199028736	99.7,99.7,99.7,99.7,99.7,99.7,99.7,99.7,99.7,99.7,99.7,99.7,99.7,99.7,99.7,99.7,99.7,99.7,99.7,99.7,99.7,99.7,99.7,99.7	AHIAFKPTVAQQR,FYNQVSTPLLR,IQPSGGTNINEALLR,IYGNQDTSVQLK,IYGNQDTSVQLKK,LGQLQSIITATSANAELVLETLAEMDGLEDFLSK,LGQLQSIITATSANAELVLETLAEMDGLEDFLSK | Oxidation [M25],LGQLQSIITATSANAELVLETLAEMDGLEDFLSKDK,LWAYLTINQLLAER,MLADSPPQDHSCCSGALYHGSK | Carbamidomethyl [C12 C13],NILFVIDVSGSMWGIK,NILFVIDVSGSMWGIK | Oxidation [M12],NVQFNYPQPSVTDVTQNSFHNYFGGSEIVVAGK,SLAPTAATK,SLHVLDTFDGHFDGVPVVSK,TEDHFSVVDFNHNVR,TEDVDQ…	tr|F1MNW4|F1MNW4_BOVIN	1465.815492,1336.712908,1581.84314,1364.693026 : 1364.690546,1492.787364,3619.861668 : 3619.858875,3635.855661,3862.97934,1702.940058 : 1702.938422 : 1702.938578 : 1702.937476 : 1702.937632 : 1702.941356,2417.014472 : 2417.014824 : 2417.014862,1777.9479 : 1777.947992,1793.938052,3642.734288 : 3642.731274,858.479422,2168.088552 : 2168.089509 : 2168.088177 : 2168.083676,1814.831382 : 1814.82762,154…	TEDVDQVTVYSYK,VVNHSPQPQNVVFDVQIPK,NVQFNYPQPSVTDVTQNSFHNYFGGSEIVVAGK	35.0951	http://www.uniprot.org/uniprot/F1MNW4
sp|Q3SZZ7|FGL1_BOVIN	sp|Q3SZZ7|FGL1_BOVIN Fibrinogen-like protein 1 OS=Bos taurus GN=FGL1 PE=2 SV=1	FGL1	36139.1	1	0.532881	0.927609	1	0	205045184	24702116	0	910335296	231252624	0	145327648	598353856	82617208	99.7	DWSDYENGFGNFVQK	sp|Q3SZZ7|FGL1_BOVIN	1804.76872	DWSDYENGFGNFVQK	4.80769	http://www.uniprot.org/uniprot/Q3SZZ7
sp|Q2TBI0|LBP_BOVIN	sp|Q2TBI0|LBP_BOVIN Lipopolysaccharide-binding protein OS=Bos taurus GN=LBP PE=2 SV=1	LBP	53697.5	5	0.534104	0.769912	2	799979072	12635666432	4568717824	1181123968	14381704192	2587993856	871761664	1016359872	20240160768	1127503872	99.7,99.7,99.7,99.7,99.7	FPVAFLAPVMNLPEEHSR,ITDQGLEYVAQEELLALQSK,LAEGFPLPLLR,LLPNQGLHFSISDSFIQVTGDWK,VTLPDFNGDVR	sp|Q2TBI0|LBP_BOVIN,tr|F1MNN7|F1MNN7_BOVIN	2053.044063,2247.173592,1224.721976,2601.320049,1231.618048	LAEGFPLPLLR,VTLPDFNGDVR,ITDQGLEYVAQEELLALQSK	17.2557	http://www.uniprot.org/uniprot/Q2TBI0
tr|E1BB91|E1BB91_BOVIN	tr|E1BB91|E1BB91_BOVIN Uncharacterized protein OS=Bos taurus GN=COL6A3 PE=1 SV=1	COL6A3	342406	2	0.534974	0.857602	2	291573952	147616704	397743968	313979712	329606592	154974704	252157280	203100032	359726688	299739072	99.7,99.7	IGVLQFSNDVFPEFQLK,ISLSPEYVFSVNTFR	tr|E1BB91|E1BB91_BOVIN,tr|G3N3E4|G3N3E4_BOVIN	1980.040682,1757.900586	IGVLQFSNDVFPEFQLK,ISLSPEYVFSVNTFR	1.00946	http://www.uniprot.org/uniprot/E1BB91
tr|G3X6N3|G3X6N3_BOVIN	tr|G3X6N3|G3X6N3_BOVIN Serotransferrin OS=Bos taurus GN=TF PE=1 SV=1	TF	77665.4	56	0.537492	0.957054	2	4164160061440	3383919902720	3924260028416	4456150204416	3771129921536	4084270104576	3543570055168	4170049912832	3149999898624	3905709932544	99.7,99.7,99.7,99.7,99.7,99.7,99.7,99.7,99.7,99.7,99.7,99.7,99.7,99.7,99.7,99.7,99.7,99.7,99.7,99.7,99.7,99.7,99.7,99.7,99.7,99.7,99.7,99.7,99.7,99.7,99.7,99.7,99.7,99.7,99.7,99.7,99.7,99.7,99.7,99.7,99.7,99.7,99.7,99.7,99.7,99.7,99.7,99.7,99.7,99.7,99.7,99.7,99.7,99.7,99.7,99.7	AAANFFSASCVPCADQSSFPK | Carbamidomethyl [C10 C13],AAANFFSASCVPCADQSSFPK | Carbamidomethyl [C10 C13] Deamidated [Q16],AISNNEADAVTLDGGLVYEAGLKPNNLKPVVAEFHGTK,CACSNHEPYFGYSGAFK | Carbamidomethyl [C1 C3],CACSNHEPYFGYSGAFK | Carbamidomethyl [C1 C3] Deamidated [N5],CGLVPVLAENYK | Carbamidomethyl [C1],CLMEGAGDVAFVK | Carbamidomethyl [C1],DKPDNFQLFQSPHGK,DKPDNFQLFQSPHGK | Deamidated [N5],DNPQTHYYAVAVVK,D…	sp|Q29443|TRFE_BOVIN,tr|G3X6N3|G3X6N3_BOVIN	2260.984503 : 2260.98087,2261.973252,3951.035676 : 3951.023421,1993.804617 : 1993.803831 : 1993.805338 : 1993.806946,1994.787912 : 1994.79231 : 1994.804574,1361.701176 : 1361.70121,1395.649704 : 1395.652254,1756.8553 : 1756.851936 : 1756.850127 : 1756.847439 : 1756.857423 : 1756.854106 : 1756.849444,1757.826951,1603.797204 : 1603.79556,1731.891714 : 1731.891693,2016.912483 : 2016.911961 : 2016.90…	EDVIWELLNHAQEHFGK,ILESGPFVSCVK | Carbamidomethyl [C10],FDEFFSAGCAPGSPR | Carbamidomethyl [C9]	71.4489	http://www.uniprot.org/uniprot/G3X6N3
sp|P02769|ALBU_BOVIN	sp|P02769|ALBU_BOVIN Serum albumin OS=Bos taurus GN=ALB PE=1 SV=4	ALB	69292.7	69	0.542798	0.915493	2	21839600418816	16360999485440	29828300406784	25647300739072	20700800745472	20783600500736	21960899690496	24932700389376	17033300279296	20000899334144	99.7,99.7,99.7,99.7,99.7,99.7,99.7,99.7,99.7,99.7,99.7,99.7,99.7,99.7,99.7,99.7,99.7,99.7,99.7,99.7,99.7,99.7,99.7,99.7,99.7,99.7,99.7,99.7,99.7,99.7,99.7,99.7,99.7,99.7,99.7,99.7,99.7,99.7,99.7,99.7,99.7,99.7,99.7,99.7,99.7,99.7,99.7,99.7,99.7,99.7,99.7,99.7,99.7,99.7,99.7,99.7,99.7,99.7,99.7,99.7,99.7,99.7,99.7,99.7,99.7,99.7,99.7,99.7,99.7	AEFVEVTKLVTDLTK,AFDEKLFTFHADICTLPDTEK | Carbamidomethyl [C14],CCAADDKEACFAVEGPK | Carbamidomethyl [C1 C2 C10],CCTESLVNR | Carbamidomethyl [C1 C2],CCTKPESER | Carbamidomethyl [C1 C2],DAFLGSFLYEYSR,DAIPENLPPLTADFAEDK,DAIPENLPPLTADFAEDKDVCK | Carbamidomethyl [C21],DDPHACYSTVFDK | Carbamidomethyl [C6],DDPHACYSTVFDKLK | Carbamidomethyl [C6],EACFAVEGPK | Carbamidomethyl [C3],ECCDKPLLEK | Carbamidomethy…	sp|ALBU_HUMAN|,sp|P02769|ALBU_BOVIN	1691.932134,2497.182552,1926.785691 : 1926.794346 : 1926.793408,1137.48941 : 1137.49213 : 1137.488537,1165.484943,1566.735516 : 1566.733125 : 1566.734512 : 1566.722882 : 1566.721718 : 1566.739762 : 1566.721704 : 1566.727006 : 1566.735618 : 1566.735228 : 1566.735536 : 1566.739238 : 1566.738776 : 1566.730328 : 1566.72996 : 1566.737042 : 1566.734966 : 1566.731452 : 1566.731418 : 1566.750598 : 1566.7…	RHPYFYAPELLYYANK,NECFLSHKDDSPDLPK | Carbamidomethyl [C3],SLHTLFGDELCK | Carbamidomethyl [C11]	73.8056	http://www.uniprot.org/uniprot/P02769
sp|Q05443|LUM_BOVIN	sp|Q05443|LUM_BOVIN Lumican OS=Bos taurus GN=LUM PE=1 SV=1	LUM	38756	7	0.551882	0.894449	1	4439985664	5952719872	7812085760	6614636032	9462452224	4740942848	7058809344	5692738048	4706870272	8464043008	99.7,99.7,99.7,99.7,99.7,99.7,99.7	LPSGLPVSLLTLYLDNNK,NNQIDHIDDK,SIPTVNENLENYYLEVNELEK,SIPTVNENLENYYLEVNELEKFDVK,SLEYLDLSFNQMTK,SLVDLQLTNNK,SSPNCAPECNCPESYPSAMYCDELK | Carbamidomethyl [C5 C9 C11 C21]	sp|Q05443|LUM_BOVIN	1956.089424 : 1956.09552,1210.556538,2509.21885,2998.492812,1687.812428,1243.67696,2965.12799	SIPTVNENLENYYLEVNELEK,SLEYLDLSFNQMTK,SLVDLQLTNNK	30.117	http://www.uniprot.org/uniprot/Q05443
sp|P07224|PROS_BOVIN	sp|P07224|PROS_BOVIN Vitamin K-dependent protein S OS=Bos taurus GN=PROS1 PE=1 SV=1	PROS1	75131.9	6	0.561904	1.06496	1	10507747328	8950458368	9463737344	10236212224	17880797184	10490054656	10351480832	11766644736	15196253184	12939967488	99.7,99.7,99.7,99.7,99.7,99.7	DSFHSEDFQR,DVDECVLKPSICGTAVCK | Carbamidomethyl [C5 C12 C17],LSTNAYPDLR,QFAILDEAMK,SCVNAISDQCNPLPCNEDGFMTCK | Carbamidomethyl [C2 C10 C15 C23],VINDGLWHMVSVEELEQSISVK	sp|P07224|PROS_BOVIN	1266.524368,2049.945432 : 2049.951074,1148.587164,1164.587076,2816.127192 : 2816.130474,2511.26424	DVDECVLKPSICGTAVCK | Carbamidomethyl [C5 C12 C17],LSTNAYPDLR,QFAILDEAMK	13.9259	http://www.uniprot.org/uniprot/P07224
sp|P19035|APOC3_BOVIN	sp|P19035|APOC3_BOVIN Apolipoprotein C-III OS=Bos taurus GN=APOC3 PE=1 SV=2	APOC3	10692	5	0.563392	0.924834	1	574696980480	324295000064	494350008320	486342983680	468735000576	444054011904	354873016320	406732013568	413835984896	552403992576	99.7,99.7,99.7,99.7,99.7	DALSSVQESQVAQQAR,DWMTESFSSLK,DWMTESFSSLK | Oxidation [M3],DWMTESFSSLKDYWSSFK,FTDFWESATSPTQSPP	sp|P19035|APOC3_BOVIN	1715.843334 : 1715.839022 : 1715.841548,1329.588966,1345.58167,2242.986687 : 2242.981034,1796.79279	DWMTESFSSLK,DALSSVQESQVAQQAR,FTDFWESATSPTQSPP	52.0833	http://www.uniprot.org/uniprot/P19035
tr|Q32PA1|Q32PA1_BOVIN	tr|Q32PA1|Q32PA1_BOVIN CD59 molecule, complement regulatory protein OS=Bos taurus GN=CD59 PE=2 SV=1	CD59	13662.9	2	0.566988	0.885899	1	3426693632	3586157568	2185278976	3449017856	5255273984	3432916224	3001909760	2798703872	2928038400	3698168064	99.7,99.7	ELHYDCCQK | Carbamidomethyl [C6 C7],YEECSFEFIAK | Carbamidomethyl [C4]	tr|Q32PA1|Q32PA1_BOVIN	1251.501678,1421.621366	ELHYDCCQK | Carbamidomethyl [C6 C7],YEECSFEFIAK | Carbamidomethyl [C4]	16.5289	http://www.uniprot.org/uniprot/Q32PA1
sp|Q28107|FA5_BOVIN	sp|Q28107|FA5_BOVIN Coagulation factor V OS=Bos taurus GN=F5 PE=1 SV=1	F5	248981	7	0.574978	0.779662	1	1867950976	1226048000	712475200	1017407808	2871296512	984444096	1206752128	923618560	1728241280	1156581760	99.7,99.7,99.7,99.7,99.7,99.7,99.7	ASKPGWWLLDTEVGEIQR,LEDPSSEGDGILGPIIR,LSTEFNPEPWIQVDMQK,SWWGNYWEPFLAR,TLLHLEAPAAGSPLEHAGLDK,TSGLLGPTLYAEVGDIMK,WTIASLIPR	sp|Q28107|FA5_BOVIN	2084.068011,1766.902084,2060.985378,1710.790796,2139.131817,1863.963384,1055.613722	WTIASLIPR,TSGLLGPTLYAEVGDIMK,LEDPSSEGDGILGPIIR	5.11081	http://www.uniprot.org/uniprot/Q28107
tr|B8Y9S9|B8Y9S9_BOVIN	tr|B8Y9S9|B8Y9S9_BOVIN Embryo-specific fibronectin 1 transcript variant OS=Bos taurus GN=FN1 PE=1 SV=1	FN1	262425	46	0.576056	1.0546	2	14733722624	29146316800	30365945856	32942331904	40317235200	29673496576	32048072704	32326522880	33937625088	27574331392	99.7,99.7,99.7,99.7,99.7,99.7,99.7,99.7,99.7,99.7,99.7,99.7,99.7,99.7,99.7,99.7,99.7,99.7,99.7,99.7,99.7,99.7,99.7,99.7,99.7,99.7,99.7,99.7,99.7,99.7,99.7,99.7,99.7,99.7,99.7,99.7,99.7,99.7,99.7,99.7,99.7,99.7,99.7,99.7,99.7,99.7	CDPHEATCYDDGK | Carbamidomethyl [C1 C8],CDPVDQCQDSETR | Carbamidomethyl [C1 C7],DDKESVPISDTIIPAVPPPTDLR,DLEVIAATPTSLLISWDAPAVTVR,EATIPGHLNSYTIK,EESLPLVGQQSTVSDVPR,EEVVTVGNSVDQGLSQPTDDSCFDPYTVSHYAIGEEWER | Carbamidomethyl [C22],ESKPLTAQQATK,ESVPISDTIIPAVPPPTDLR,FTQVTPTSLTAQWTAPNVQLTGYR,GFNCESKPEPEETCFDK | Carbamidomethyl [C4 C14],GLRPGVVYEGQLISVQHYGQR,GNLLQCICTGNGR | Carbamidomethyl [C6 C8],HRPRPY…	tr|B8Y9S9|B8Y9S9_BOVIN,tr|B8Y9T0|B8Y9T0_BOVIN	1566.572958,1608.615196,2474.28183 : 2474.293882,2537.386788 : 2537.38852,1542.804153,1939.978208,4414.948455,1300.697691,2116.13876,2679.36738 : 2679.371212,2072.843148,2355.241707 : 2355.240783,1461.679226,2504.317944,1850.87247 : 1850.872563 : 1850.873392,1328.683848 : 1328.681896,1846.93044,1624.722474,1673.894606,2546.377894,1966.97154 : 1966.971484,1870.741938 : 1870.739886,1562.784152,2176…	NTFAEVTGLSPGVTYHFK,VTWAPPSSIELTNLLVR,VDVIPVNLPGEHGQR	31.7553	http://www.uniprot.org/uniprot/B8Y9S9
sp|Q3Y5Z3|ADIPO_BOVIN	sp|Q3Y5Z3|ADIPO_BOVIN Adiponectin OS=Bos taurus GN=ADIPOQ PE=1 SV=1	ADIPOQ	26133.1	3	0.577216	0.895766	1	11914310656	6167149056	8085885952	12089864192	13161992192	9761984512	14746517504	5798902784	6112861696	9639320576	99.7,99.7,99.7	GDQVWLQVYEGENHNGVYADNVNDSTFTGFLLYHNIVE,IFYNQQNHYDGTTGK,QVTVPNVPIR	sp|Q3Y5Z3|ADIPO_BOVIN	4356.007263,1784.809719,1121.655008	GDQVWLQVYEGENHNGVYADNVNDSTFTGFLLYHNIVE,IFYNQQNHYDGTTGK,QVTVPNVPIR	26.25	http://www.uniprot.org/uniprot/Q3Y5Z3
tr|F1N514|F1N514_BOVIN	tr|F1N514|F1N514_BOVIN Uncharacterized protein OS=Bos taurus GN=CD5L PE=4 SV=2	CD5L	50337.7	4	0.58099	0.778953	1	4713226240	1867347200	2773977600	3151614976	8297602048	2070404736	3733682432	5232688640	2236707072	2931679488	99.7,99.7,99.7,99.7	GIWGSVCDDGWAK | Carbamidomethyl [C7],GTPSGNLYKPLADEK,LVNGDTSCSGR | Carbamidomethyl [C8],VEDVFDCSHSEDAGAICEK | Carbamidomethyl [C7 C17]	tr|F1N514|F1N514_BOVIN	1449.632972,1588.807742,1164.519082,2166.879279	GTPSGNLYKPLADEK,VEDVFDCSHSEDAGAICEK | Carbamidomethyl [C7 C17],GIWGSVCDDGWAK | Carbamidomethyl [C7]	12.8035	http://www.uniprot.org/uniprot/F1N514
sp|Q3SZV7|HEMO_BOVIN	sp|Q3SZV7|HEMO_BOVIN Hemopexin OS=Bos taurus GN=HPX PE=2 SV=1	HPX	52208.9	32	0.586374	0.897465	1	1749169995776	1856449937408	1188550017024	1073589977088	2417930010624	1887140052992	832709001216	1288109948928	2391040065536	1037119979520	99.7,99.7,99.7,99.7,99.7,99.7,99.7,99.7,99.7,99.7,99.7,99.7,99.7,99.7,99.7,99.7,99.7,99.7,99.7,99.7,99.7,99.7,99.7,99.7,99.7,99.7,99.7,99.7,99.7,99.7,99.7,99.7	APELGHGVEGGNVAKPDPEVTER,CSDGWGFDATTLDEHGNMLFLK | Carbamidomethyl [C1],CSDGWGFDATTLDEHGNMLFLK | Carbamidomethyl [C1] Oxidation [M18],CSPHLVLSALLSDNHSATYAFSENHYWR | Carbamidomethyl [C1],CSPHLVLSALLSDNHSATYAFSENHYWR | Carbamidomethyl [C1] Deamidated [N14],DAPSPVDAAFR,DGWHSWRIEHLWPQGPSTVDAAFLWDK,DGWHSWRIEHLWPQGPSTVDAAFLWDKK,DYFMSCPNR | Carbamidomethyl [C6],DYFMSCPNR | Carbamidomethyl [C6] Deamidated …	sp|Q3SZV7|HEMO_BOVIN	2357.156964 : 2357.162722,2513.098026 : 2513.098804,2529.091059 : 2529.092096,3274.522895 : 3274.519968 : 3274.5156,3275.510244,1144.549808,3233.531229,3361.627744,1188.46593,1189.452226 : 1189.44746,1204.465032,3428.541368 : 3428.546262,1824.897111 : 1824.899718 : 1824.894706,1767.846222 : 1767.848253 : 1767.847692 : 1767.8511 : 1767.848964,1364.673384 : 1364.671472 : 1364.67464,2067.986784 : 20…	FPGIPFPLDAAVECHR | Carbamidomethyl [C14],LDLNLGAQATWTELPWLHTK,IEHLWPQGPSTVDAAFLWDK	65.3595	http://www.uniprot.org/uniprot/Q3SZV7
sp|Q29437|AOCX_BOVIN	sp|Q29437|AOCX_BOVIN Primary amine oxidase, liver isozyme OS=Bos taurus PE=1 SV=1		84756.1	23	0.587025	1.07231	2	160385007616	287189991424	199265992704	197348999168	239158001664	181987000320	189912006656	272407003136	271894003712	245482995712	99.7,99.7,99.7,99.7,99.7,99.7,99.7,99.7,99.7,99.7,99.7,99.7,99.7,99.7,99.7,99.7,99.7,99.7,99.7,99.7,99.7,99.7,99.7	AAALAHLDR,ALDPADWTVQK,EGQDAGSCEINPLACLPQAATCAPDLPVFSHGGYPEY | Carbamidomethyl [C8 C15 C22],ELPQAAGVLHHCCSYK | Carbamidomethyl [C12 C13],EYLDIDQMIFNR,GGPYLHPVGLELLVDHK,GVDCPYLATYMDWHFVVESQTPK | Carbamidomethyl [C4],HGGPLPYYR,HHSDFLSHYFGGVAQTVLVFR,IQTVSFAGGPMPQNSPMER,KQLETEEQAAFPLGGASPR,LAYEISLQEAGAVYGGNTPAAMLTR,LHATGYISSAFLFGAAR,QLETEEQAAFPLGGASPR,SPSDQPWTHPDQSQLFADLSR,SQVPPGPTPPLQFHPQGPR,TLHDAFCV…	sp|Q29437|AOCX_BOVIN,tr|E1BJN3|E1BJN3_BOVIN	936.513405 : 936.513552 : 936.513228,1242.62355,3990.744172 : 3990.746224 : 3990.750966,1868.863204 : 1868.867004 : 1868.86317,1555.734711 : 1555.734768,1842.996375,2742.24804,1058.528952,2416.207548 : 2416.207728,2045.96379 : 2045.963476,2028.027267 : 2028.02503,2595.3033 : 2595.303506,1780.928112,1899.9315,2411.108079,2036.054674,1607.738685 : 1607.737008 : 1607.73608 : 1607.7374,1986.000723 : …	GGPYLHPVGLELLVDHK,TLHDAFCVFEQNK | Carbamidomethyl [C7],ALDPADWTVQK	54.1995	http://www.uniprot.org/uniprot/Q29437
tr|E1BMJ0|E1BMJ0_BOVIN	tr|E1BMJ0|E1BMJ0_BOVIN Uncharacterized protein OS=Bos taurus GN=SERPING1 PE=3 SV=2	SERPING1	51710.7	11	0.596257	1.0488	2	39484133376	31495503872	52182568960	41542594560	44457402368	41218285568	43583676416	39977779200	40678883328	53910761472	99.7,99.7,99.7,99.7,99.7,99.7,99.7,99.7,99.7,99.7,99.7	AFMSEGFTSFSQIFHSSDLTIK,ETNFIFSPFSIASLLTQILLGAGGETR,FHPTHLTMPR,HHLQDLEQALSTAVFK,HQATLELTESGVEATAASVVSVAR,KYPVASFTDR,LILLNAVALSAK,LLDSLPEDTR,LYQDFSVLK,SAEAVLGEALTDFSLR,TSTKPFHLK	sp|P50448|F12AI_BOVIN,tr|E1BMJ0|E1BMJ0_BOVIN	2479.165632 : 2479.156086 : 2479.16976,2881.530165,1235.622906,1835.949027 : 1835.952342 : 1835.944396,2425.243062,1182.601114,1224.779836,1157.593038,1111.589602,1677.86016 : 1677.863802,1057.592706	SAEAVLGEALTDFSLR,HHLQDLEQALSTAVFK,AFMSEGFTSFSQIFHSSDLTIK	35.2564	http://www.uniprot.org/uniprot/E1BMJ0
sp|Q32L76|SAA4_BOVIN	sp|Q32L76|SAA4_BOVIN Serum amyloid A-4 protein OS=Bos taurus GN=SAA4 PE=2 SV=1	SAA4	14687.4	4	0.605385	0.784122	1	17322745856	31019030528	15070943232	6142097920	22134599680	14015516672	7993379840	12670703616	22669643776	14546481152	99.7,99.7,99.7,99.7	EAVQGASDLWR,GPGGVWAAK,IISNVGEYLQGFLYQIYLGDSYGLEDQVSNR,SGQDPDHFRPAGLPK	sp|Q32L76|SAA4_BOVIN	1230.597492,841.442242,3552.752994,1620.79589	EAVQGASDLWR,GPGGVWAAK,IISNVGEYLQGFLYQIYLGDSYGLEDQVSNR	51.1628	http://www.uniprot.org/uniprot/Q32L76
tr|F1MBS3|F1MBS3_BOVIN	tr|F1MBS3|F1MBS3_BOVIN Transforming growth factor-beta-induced protein ig-h3 (Fragment) OS=Bos taurus GN=TGFBI PE=4 SV=2	TGFBI	72251.2	2	0.605638	0.602398	1	99081064	177154032	1392637824	226329408	731440512	91157752	258994640	134396096	779683200	318054016	99.7,99.7	EGVYTVFAPTNEAFQALPR,MLTPPMGTVMDVLK	tr|F1MBS3|F1MBS3_BOVIN	2109.065672,1531.781804	EGVYTVFAPTNEAFQALPR,MLTPPMGTVMDVLK	4.99244	http://www.uniprot.org/uniprot/F1MBS3
tr|F1MGU7|F1MGU7_BOVIN	tr|F1MGU7|F1MGU7_BOVIN Fibrinogen gamma-B chain OS=Bos taurus GN=FGG PE=1 SV=1	FGG	50231.6	24	0.616243	0.854486	2	483107995648	895334023168	532182007808	494678016000	1356470026240	693511979008	432773988352	416350011392	1148659957760	523086004224	99.7,99.7,99.7,99.7,99.7,99.7,99.7,99.7,99.7,99.7,99.7,99.7,99.7,99.7,99.7,99.7,99.7,99.7,99.7,99.7,99.7,99.7,99.7,99.7	AIQISYNPDQPSKPNNIESATK,CHAGHLNGVYYQGGTYSK | Carbamidomethyl [C1],DKVVQLEANCQEPCQDTVK | Carbamidomethyl [C10 C14],DNCCILDER | Carbamidomethyl [C3 C4],ESGLYFIRPLK,FFTSHNGMQFSTWDSDNDKYDGNCAEQDGSGWWMNK | Carbamidomethyl [C24],FGSYCPTTCGIADFLNNYQTSVDK | Carbamidomethyl [C5 C9],FGSYCPTTCGIADFLNNYQTSVDKDLR | Carbamidomethyl [C5 C9],FLQEIYNSNSQK,FLQEIYNSNSQK | Deamidated [N9],IHLISTQSTIPYVLR,IQLEDWNGR,IQ…	tr|F1MGU7|F1MGU7_BOVIN,tr|Q3SZZ9|Q3SZZ9_BOVIN	2414.205222 : 2414.207632,2010.90096 : 2010.911572,2260.04415 : 2260.0439,1193.479176 : 1193.478922,1321.738378,4261.68862,2757.193286,3141.414339,1469.715483 : 1469.712856 : 1469.712606 : 1469.714676,1470.68576,1739.991759 : 1739.993054 : 1739.99078,1129.55023,1130.53598,1505.793426 : 1505.795058 : 1505.793986,1021.542768,2881.17653 : 2881.186476 : 2881.195642 : 2881.186106,2475.1574,2528.194856…	IHLISTQSTIPYVLR,FLQEIYNSNSQK,IQLEDWNGR	69.3002	http://www.uniprot.org/uniprot/F1MGU7
sp|Q3SZR3|A1AG_BOVIN	sp|Q3SZR3|A1AG_BOVIN Alpha-1-acid glycoprotein OS=Bos taurus GN=ORM1 PE=2 SV=1	ORM1	23182.2	10	0.624656	0.784912	2	515725000704	1900860014592	562056003584	1169989959680	2359260086272	803789996032	733067018240	416257015808	2110380048384	1044630011904	99.7,99.7,99.7,99.7,99.7,99.7,99.7,99.7,99.7,99.7	AIQAAFFYLEPR,CIGIQESEIIYTDEK | Carbamidomethyl [C1],CIGIQESEIIYTDEKK | Carbamidomethyl [C1],EHFVDLLLSK,HAEDKLITR,KDACGPLEK | Carbamidomethyl [C4],NVGVSFYADKPEVTQEQK,NVGVSFYADKPEVTQEQKK,TFMLAASWNGTK | Deamidated [N9],VESDREHFVDLLLSK	sp|Q3SZR3|A1AG_BOVIN,tr|Q5GN72|Q5GN72_BOVIN	1424.742948 : 1424.740866 : 1424.74751 : 1424.746796 : 1424.745912,1796.848096,1924.942884 : 1924.937601 : 1924.942332 : 1924.942094,1199.65284 : 1199.654376 : 1199.654936 : 1199.656462,1081.582845,1016.4967,2037.99927 : 2037.997762,2166.090411 : 2166.092688,1326.624874 : 1326.621668,1785.926001 : 1785.923242	EHFVDLLLSK,AIQAAFFYLEPR,NVGVSFYADKPEVTQEQK	45.0495	http://www.uniprot.org/uniprot/Q3SZR3
tr|E1BJ49|E1BJ49_BOVIN	tr|E1BJ49|E1BJ49_BOVIN Uncharacterized protein (Fragment) OS=Bos taurus GN=MASP2 PE=3 SV=2	MASP2	76366.6	2	0.628929	1.12574	1	1894930944	2359204352	1635328128	2175438848	3476936448	1996812288	1590572672	2365995520	3172463104	3867224832	99.7,99.7	DHFSVFCETGYELLQGNLPLK | Carbamidomethyl [C7],LYFTHFQLEPSYLCEYDFVK | Carbamidomethyl [C14]	tr|E1BJ49|E1BJ49_BOVIN	2466.186783,2598.213507	DHFSVFCETGYELLQGNLPLK | Carbamidomethyl [C7],LYFTHFQLEPSYLCEYDFVK | Carbamidomethyl [C14]	5.97668	http://www.uniprot.org/uniprot/E1BJ49
tr|F1MNV5|F1MNV5_BOVIN	tr|F1MNV5|F1MNV5_BOVIN Kininogen-1 OS=Bos taurus GN=KNG1 PE=1 SV=2	KNG1	48421.4	3	0.638451	1.09196	1	30963005440	33323476992	87572696	43406077952	147233696	40170426368	263840592	2685477376	39512891392	35219550208	99.7,99.7,99.7	TEGSTTTHVK,VYPTVNCQSLGQTSLMK | Carbamidomethyl [C7],VYPTVNCQSLGQTSLMK | Carbamidomethyl [C7] Oxidation [M16]	tr|F1MNV5|F1MNV5_BOVIN	1059.518796,1924.933316,1940.931516	TEGSTTTHVK,VYPTVNCQSLGQTSLMK | Carbamidomethyl [C7],VYPTVNCQSLGQTSLMK | Carbamidomethyl [C7] Oxidation [M16]	6.19266	http://www.uniprot.org/uniprot/F1MNV5
sp|Q95122|CD14_BOVIN	sp|Q95122|CD14_BOVIN Monocyte differentiation antigen CD14 OS=Bos taurus GN=CD14 PE=2 SV=2	CD14	39666.3	4	0.638747	0.949514	2	1452030208	2185633024	2334592512	2071203200	2345157120	1439737344	1487702912	1572447616	2226186496	3138057472	99.7,99.7,99.7,99.7	LGAAQVPAQLLVAVLR,NAGMETPSGVCAALAAAR | Carbamidomethyl [C11],RDELPEVNDLTLDGNPFLDPGALQHQNDPMISGVVPACAR | Carbamidomethyl [C38],SALTMGVSGALALLQGAR	sp|Q95122|CD14_BOVIN,tr|A6QNL0|A6QNL0_BOVIN	1617.992726,1745.821024,4370.109184,1714.940122 : 1714.940818	LGAAQVPAQLLVAVLR,RDELPEVNDLTLDGNPFLDPGALQHQNDPMISGVVPACAR | Carbamidomethyl [C38],SALTMGVSGALALLQGAR	24.6649	http://www.uniprot.org/uniprot/Q95122
tr|E1BH06|E1BH06_BOVIN	tr|E1BH06|E1BH06_BOVIN Uncharacterized protein OS=Bos taurus GN=C4A PE=1 SV=2	C4A	192763	61	0.645456	1.10011	3	77424918528	91599290368	111440003072	96122527744	170035003392	126878998528	67445198848	150215999488	147284000768	109522001920	99.7,99.7,99.7,99.7,99.7,99.7,99.7,99.7,99.7,99.7,99.7,99.7,99.7,99.7,99.7,99.7,99.7,99.7,99.7,99.7,99.7,99.7,99.7,99.7,99.7,99.7,99.7,99.7,99.7,99.7,99.7,99.7,99.7,99.7,99.7,99.7,99.7,99.7,99.7,99.7,99.7,99.7,99.7,99.7,99.7,99.7,99.7,99.7,99.7,99.7,99.7,99.7,99.7,99.7,99.7,99.7,99.7,99.7,99.7,99.7,99.7	AAGLAFSDGDHR,AEFQGVLEK,AELADQAASWLTR,ALVALGAVDTALYAVGGK,AMELLQEEDLIEEDDIPVR,ATSGLLGSHASAITAYALSLTEAPEDLR,ATSGLLGSHASAITAYALSLTEAPEDLRR,CSVFYGAPR | Carbamidomethyl [C1],DDGPFHDPCPVIHR | Carbamidomethyl [C9],DFILLNVPIPQAQAR,DGSYGAWLHR,DMSGSPASSIPVK,DSSTWLTAFVLK,ECVGFGAVQEVPVGLVQPASAILYDYYNPEHK | Carbamidomethyl [C2],EEMVYELNPLDPLGR,EYLIMGLDGATYDLK,FGLLGEDGEK,GDPQYLLDSNSWIEEMPSER,GDPQYLLDSNSWIEEMPSE…	sp|P01030|CO4_BOVIN,tr|E1BH06|E1BH06_BOVIN,tr|F1MVK1|F1MVK1_BOVIN	1215.563745 : 1215.561264,1019.528854,1430.714072,1687.948281 : 1687.948494 : 1687.948918 : 1687.951146 : 1687.951672 : 1687.94983,2256.08346 : 2256.09906,2814.435843,2970.538496,1055.484718,1660.740195,1693.951758,1160.532864 : 1160.533838 : 1160.53561,1274.615178,1366.712262,3548.725952 : 3548.718728 : 3548.734764 : 3548.731224,1773.849514,1700.831074 : 1700.834478,1063.520004,2365.050615 : 236…	ECVGFGAVQEVPVGLVQPASAILYDYYNPEHK | Carbamidomethyl [C2],TLEIPGNSDPNIIPEGDFK,VTASDPLEALGSEGALSPGGLASLLR	48.4204	http://www.uniprot.org/uniprot/E1BH06
tr|A8YXZ2|A8YXZ2_BOVIN	tr|A8YXZ2|A8YXZ2_BOVIN C8G protein OS=Bos taurus GN=C8G PE=2 SV=1	C8G	25287.9	4	0.649478	0.977579	1	28459102208	33212884992	29059280896	28939368448	29969270784	31632756736	25854842880	33066018816	27173652480	28557533184	99.7,99.7,99.7,99.7	AEATTLHVAPQGSAMVVSTFR,ANFDAQQFSGTWLLVAVASPCR | Carbamidomethyl [C21],GFAVLYLER,GPVDVVVGDTDYR	tr|A8YXZ2|A8YXZ2_BOVIN	2172.094815 : 2172.097662,2437.185928,1066.580354,1390.669346	AEATTLHVAPQGSAMVVSTFR,GPVDVVVGDTDYR,GFAVLYLER	27.4262	http://www.uniprot.org/uniprot/A8YXZ2
sp|Q5E9Z2|HABP2_BOVIN	sp|Q5E9Z2|HABP2_BOVIN Hyaluronan-binding protein 2 OS=Bos taurus GN=HABP2 PE=2 SV=1	HABP2	62440.1	1	0.653299	0.94079	1	643484288	565510080	601710528	556792640	343488704	406739136	670735808	396614720	750218688	326159168	99.7	VVLGDQDLTK	sp|Q5E9Z2|HABP2_BOVIN	1086.592278	VVLGDQDLTK	1.79211	http://www.uniprot.org/uniprot/Q5E9Z2
tr|E1BI98|E1BI98_BOVIN	tr|E1BI98|E1BI98_BOVIN Uncharacterized protein OS=Bos taurus GN=COL6A1 PE=1 SV=1	COL6A1	108670	2	0.658346	0.563863	1	74882720	43336984	505460352	26076156	247220448	37652060	31418488	141845008	238724928	56131316	99.7,99.7	DAEEVISQTIDTITDMIK,DTTPLSVLCGPDIQVVSVGIK | Carbamidomethyl [C9]	tr|E1BI98|E1BI98_BOVIN	2020.997078,2197.170108 : 2197.170608	DAEEVISQTIDTITDMIK,DTTPLSVLCGPDIQVVSVGIK | Carbamidomethyl [C9]	3.79747	http://www.uniprot.org/uniprot/E1BI98
sp|TRYP_PIG|	sp|TRYP_PIG|		24409.3	6	0.673719	1.03308	1	255156994048	261649006592	119054999552	225019002880	203955994624	245967994880	230172999680	195523002368	201184002048	227214999552	99.7,99.7,99.7,99.7,99.7,99.7	IITHPNFNGNTLDNDIMLIK,IVGGYTCAANSIPYQVSLNSGSHFCGGSLINSQWVVSAAHCYK | Carbamidomethyl [C7 C25 C41],LGEHNIDVLEGNEQFINAAK,LSSPATLNSR,SSGSSYPSLLQCLK | Carbamidomethyl [C12],VCNYVNWIQQTIAAN | Carbamidomethyl [C2]	sp|TRYP_PIG|	2282.169687,4659.178864,2210.092419,1044.556556,1525.741344,1792.860738	LGEHNIDVLEGNEQFINAAK,IITHPNFNGNTLDNDIMLIK,LSSPATLNSR	52.8139	http://www.uniprot.org/uniprot/TRYP_PIG
sp|P01030|CO4_BOVIN	sp|P01030|CO4_BOVIN Complement C4 (Fragments) OS=Bos taurus GN=C4 PE=1 SV=2	C4	-1	1	0.675479	1.05166	1	10713355264	12737976320	17696178176	13345817600	31932217344	20011669504	12017517568	19807143936	24552935424	14500606976	99.7	EPFLSCCQFAESLR | Carbamidomethyl [C6 C7]	sp|P01030|CO4_BOVIN	1742.776798	EPFLSCCQFAESLR | Carbamidomethyl [C6 C7]	1.52174	http://www.uniprot.org/uniprot/P01030
tr|G8JKW7|G8JKW7_BOVIN	tr|G8JKW7|G8JKW7_BOVIN Uncharacterized protein OS=Bos taurus GN=SERPINA3 PE=3 SV=1	SERPINA3	46343.8	11	0.677823	0.776053	2	141577994240	815552987136	197065998336	146613993472	777413984256	329362014208	102231998464	129063002112	829249028096	222907006976	99.7,99.7,99.7,99.7,99.7,99.7,99.7,99.7,99.7,99.7,99.7	FDRPFLIAIALK,FDRPFLIAIALKDTQSIIFLGK,GPTLTEILEGLK,HTEQAEFHVSK,IFTDADLSGITGTADLVVSQVVHGTALDVDEEGTEGAAATGIGIEK,KIFTDADLSGITGTADLVVSQVVHGTALDVDEEGTEGAAATGIGIEK,NVMFSPLSVSMALAFLSLGAR,NVMFSPLSVSMALAFLSLGAR | Oxidation [M3 M11],TVLVLVNYIYFK,VDSHTLASSNTDFAFSLYK,VLYSSEAFPTNFGDPEAAK	sp|Q3ZEJ6|SPA33_BOVIN,tr|G8JKW7|G8JKW7_BOVIN	1402.831386 : 1402.834449 : 1402.836219 : 1402.834482,2505.438966,1269.717224,1311.619374 : 1311.620062,4542.246252 : 4542.249957,4670.335675,2210.164941 : 2210.163276,2242.146476,1470.847082 : 1470.845222 : 1470.847116 : 1470.844996 : 1470.845428,2101.989882 : 2102.005542,2041.959294	FDRPFLIAIALK,GPTLTEILEGLK,VLYSSEAFPTNFGDPEAAK	39.5631	http://www.uniprot.org/uniprot/G8JKW7
tr|F1MZP8|F1MZP8_BOVIN	tr|F1MZP8|F1MZP8_BOVIN Uncharacterized protein (Fragment) OS=Bos taurus PE=1 SV=2		41702.4	1	0.680862	0.808487	1	0	119050008	0	105260016	75391096	0	26867736	8.04575e+06	3809227	203581760	99.7	FSLDQLITHVLPLEK	tr|F1MZP8|F1MZP8_BOVIN	1751.982891	FSLDQLITHVLPLEK	3.90625	http://www.uniprot.org/uniprot/F1MZP8
tr|G3MXD9|G3MXD9_BOVIN	tr|G3MXD9|G3MXD9_BOVIN Uncharacterized protein OS=Bos taurus GN=LOC100300806 PE=4 SV=1	LOC100300806	14943	2	0.691594	0.975947	2	14914324480	20535160832	12355446784	17883723776	18526314496	17959397376	6841800192	19082385408	25711493120	12594276352	99.7,99.7	SQVSLSVSSVTPEDTATYYCAR | Carbamidomethyl [C20],SQVSLSVSSVTPEDTATYYCAR | Carbamidomethyl [C20] Deamidated [Q2]	tr|G3MXD9|G3MXD9_BOVIN,tr|G3MZH0|G3MZH0_BOVIN	2420.13708,2421.090788	SQVSLSVSSVTPEDTATYYCAR | Carbamidomethyl [C20],SQVSLSVSSVTPEDTATYYCAR | Carbamidomethyl [C20] Deamidated [Q2]	15.7143	http://www.uniprot.org/uniprot/G3MXD9
tr|E1B726|E1B726_BOVIN	tr|E1B726|E1B726_BOVIN Plasminogen OS=Bos taurus GN=PLG PE=3 SV=2	PLG	91242.6	3	0.692994	0.903737	1	119165001728	242716000256	106018996224	104060002304	167528005632	131073998848	96781377536	107962998784	215634001920	116849999872	99.7,99.7,99.7	DCQAWDSQSPHAHGYIPSKFPSK | Carbamidomethyl [C2],KLFDYCDVPQCESSFDCGKPK | Carbamidomethyl [C6 C11 C17],LFDYCDVPQCESSFDCGKPK | Carbamidomethyl [C5 C10 C16]	tr|E1B726|E1B726_BOVIN	2642.198676,2579.110028 : 2579.118966 : 2579.110824,2451.015153 : 2451.014265 : 2451.012422 : 2451.00889	DCQAWDSQSPHAHGYIPSKFPSK | Carbamidomethyl [C2],KLFDYCDVPQCESSFDCGKPK | Carbamidomethyl [C6 C11 C17],LFDYCDVPQCESSFDCGKPK | Carbamidomethyl [C5 C10 C16]	5.41872	http://www.uniprot.org/uniprot/E1B726
sp|P01044|KNG1_BOVIN	sp|P01044|KNG1_BOVIN Kininogen-1 OS=Bos taurus GN=KNG1 PE=1 SV=1	KNG1	68889.8	22	0.701858	0.949985	3	401925996544	391303004160	530555994112	600186028032	575256985600	385934000128	550319030272	508537995264	387989012480	541450010624	99.7,99.7,99.7,99.7,99.7,99.7,99.7,99.7,99.7,99.7,99.7,99.7,99.7,99.7,99.7,99.7,99.7,99.7,99.7,99.7,99.7,99.7	ATVQVVAGLK,CDLYPVKDFVQPPTR | Carbamidomethyl [C1],CPSRPWKPVNGVNPTVEMK | Carbamidomethyl [C1],CPSRPWKPVNGVNPTVEMK | Carbamidomethyl [C1] Deamidated [N10],EEFSFLTPDCK | Carbamidomethyl [C10],EGDCPFQSNK | Carbamidomethyl [C4],ESHDFDLVDALL,FSVAIQTCLITPAEGPVVTAQYECLGCVHPISTK | Carbamidomethyl [C8 C24 C27],KATVQVVAGLK,LCAGCPKPIPVDSPDLEEPLSHSIAK | Carbamidomethyl [C2 C5],LHGLGLGHK,LISDFPETTSPK,LNAEHDGAF…	sp|P01044|KNG1_BOVIN,sp|P01045|KNG2_BOVIN,tr|F1MNV5|F1MNV5_BOVIN	984.595572 : 984.596174,1833.915267 : 1833.903372,2195.09358,2196.091725,1371.599182 : 1371.601504,1180.48149,1372.65141,3745.847568,1112.690676 : 1112.690766 : 1112.691478,2829.398764 : 2829.399666 : 2829.404463,930.540066 : 930.539942,1333.67334,1410.655414 : 1410.654784,1329.587696,1059.558648,3009.400692 : 3009.410517 : 3009.402114 : 3009.410908,1082.550224 : 1082.550834,1355.55026,2004.90143…	SCEINIHGQILHCDANVYVVPWEEK | Carbamidomethyl [C2 C13],MDNPDTFYSLK,EEFSFLTPDCK | Carbamidomethyl [C10]	45.5717	http://www.uniprot.org/uniprot/P01044
tr|F1MYX5|F1MYX5_BOVIN	tr|F1MYX5|F1MYX5_BOVIN Uncharacterized protein OS=Bos taurus GN=LCP1 PE=1 SV=1	LCP1	70111.5	4	0.704782	0.972058	1	1832768256	1576045696	1431214208	2163467264	2275384320	1246646016	1951549312	1822502656	1041971968	2956937728	99.7,99.7,99.7,99.7	GDEEGIPAVVIDMSGLR,LNLAFIANLFNK,VNHLYSDLSDALVIFQLYEK,VYALPEDLVEVNPK	tr|F1MYX5|F1MYX5_BOVIN	1756.863414,1376.77958,2366.209167,1584.837984	VNHLYSDLSDALVIFQLYEK,LNLAFIANLFNK,VYALPEDLVEVNPK	10.0478	http://www.uniprot.org/uniprot/F1MYX5
sp|Q3ZEJ6|SPA33_BOVIN	sp|Q3ZEJ6|SPA33_BOVIN Serpin A3-3 OS=Bos taurus GN=SERPINA3-3 PE=1 SV=2	SERPINA3	46325.8	7	0.712651	0.842306	2	64576827392	311066984448	100277002240	73755967488	349404004352	93781016576	52247375872	93175291904	410743013376	107353997312	99.7,99.7,99.7,99.7,99.7,99.7,99.7	IFTDADLSGITGTADLVVSQVVHGAALDVDEEGTEGAAATGIGIER,NQLQLSVGNAMFVQEELK,TELVLVNYVYFK,VLYSSEAFPTNFR,VLYSSEAFPTNFRDPEAAK,VNRPFLIAVVLK,VNRPFLIAVVLKDTQSIIFLGK	sp|A2I7M9|SPA32_BOVIN,sp|Q3ZEJ6|SPA33_BOVIN	4540.250385 : 4540.234144,2047.036072 : 2047.058604 : 2047.036744,1486.805978 : 1486.808458 : 1486.807078 : 1486.80931 : 1486.80708,1529.74801,2141.039586 : 2141.037818,1367.864301 : 1367.864547 : 1367.864628 : 1367.864626,2470.466384 : 2470.466313	VLYSSEAFPTNFRDPEAAK,VNRPFLIAVVLK,VLYSSEAFPTNFR	28.4672	http://www.uniprot.org/uniprot/Q3ZEJ6
sp|Q9TT36|THBG_BOVIN	sp|Q9TT36|THBG_BOVIN Thyroxine-binding globulin OS=Bos taurus GN=SERPINA7 PE=2 SV=1	SERPINA7	46016.8	14	0.724415	1.05747	2	372987002880	245752004608	290974007296	341936996352	251844001792	311634001920	415655985152	362279010304	233076998144	267261001728	99.7,99.7,99.7,99.7,99.7,99.7,99.7,99.7,99.7,99.7,99.7,99.7,99.7,99.7	AQWANPFDPSK,EGQMEWVEGAMSSK,ELELQMGNALFIGK,FLNQPETTLLHPIIQFDR,FSISATYDLGDILLK,GTEAVPEVR,GWVDLFVPK,KGWVDLFVPK,MGIQDAFADNADFSGLTK,MSSINADFAFNLYR,NALALFVLPK,NALALFVLPK | Deamidated [N1],SFLLLILEK,TEEGSSFLVDK	sp|Q9TT36|THBG_BOVIN,tr|Q3SYR0|Q3SYR0_BOVIN	1259.592246,1567.662348,1561.816268,2181.158862,1654.881944,956.491424,1059.574194,1187.66813,1899.86329,1647.77028,1084.663236 : 1084.6631,1085.65079,1074.67067 : 1074.668418,1210.569848	GWVDLFVPK,MGIQDAFADNADFSGLTK,FLNQPETTLLHPIIQFDR	37.2263	http://www.uniprot.org/uniprot/Q9TT36
sp|Q95M17|CHIA_BOVIN	sp|Q95M17|CHIA_BOVIN Acidic mammalian chitinase OS=Bos taurus GN=CHIA PE=1 SV=1	CHIA	52128.9	2	0.725338	2.00452	1	2650012160	865774976	1.47829e+06	219738880	33637716	822291840	1518983040	1173776	5094342656	121544456	99.7,99.7	FLHQYGFDGLDFDWEYPGFR,LIIGFPAYGHNFILR	sp|Q95M17|CHIA_BOVIN	2508.115113,1729.96497	FLHQYGFDGLDFDWEYPGFR,LIIGFPAYGHNFILR	7.41525	http://www.uniprot.org/uniprot/Q95M17
tr|F1MF35|F1MF35_BOVIN	tr|F1MF35|F1MF35_BOVIN Metalloendopeptidase (Fragment) OS=Bos taurus GN=TLL2 PE=3 SV=1	TLL2	100690	1	0.730807	0.879654	1	374887648	584862208	625131264	435776960	182140144	312497824	362071392	436220192	223341696	603568704	99.7	GVFLDTILPR	tr|F1MF35|F1MF35_BOVIN	1129.64704	GVFLDTILPR	1.11982	http://www.uniprot.org/uniprot/F1MF35
sp|Q03247|APOE_BOVIN	sp|Q03247|APOE_BOVIN Apolipoprotein E OS=Bos taurus GN=APOE PE=1 SV=1	APOE	35979.6	3	0.734039	1.02572	1	1863929344	3026820608	1867315584	1739296512	3168827904	2497237504	2341414912	1887934464	2852887552	2386808832	99.7,99.7,99.7	FGPLVEQGQSR,LAVYQAGASEGAER,VEEQGNQMR	sp|Q03247|APOE_BOVIN	1216.616852,1420.692768,1089.485184	FGPLVEQGQSR,LAVYQAGASEGAER,VEEQGNQMR	10.7595	http://www.uniprot.org/uniprot/Q03247
tr|F1MI18|F1MI18_BOVIN	tr|F1MI18|F1MI18_BOVIN Uncharacterized protein OS=Bos taurus GN=LOC506828 PE=4 SV=2	LOC506828	165758	30	0.736075	1.02958	2	29524645888	28140804096	25731235840	38801276928	33560119296	27760478208	31212099584	32629809152	29481732096	39280754688	99.7,99.7,99.7,99.7,99.7,99.7,99.7,99.7,99.7,99.7,99.7,99.7,99.7,99.7,99.7,99.7,99.7,99.7,99.7,99.7,99.7,99.7,99.7,99.7,99.7,99.7,99.7,99.7,99.7,99.7	AISYLISGYQR,ALLAYAFALAGDQAK,APSVDVEMTSYCLLAHLTAQPAPSSEDLSVATQIVK | Carbamidomethyl [C12],CINAEDITHNGIIYIPK | Carbamidomethyl [C1] Deamidated [N10],EETFNTLLCASETGGSEK | Carbamidomethyl [C9],GLPFFGQVLLVNEK,HSDGSYSTFGDR,IEHSFEVDEYVLPK,ISFLEDEFEVSVCSLYTYGKPVR | Carbamidomethyl [C13],ITAAPYSLCGLR | Carbamidomethyl [C9],KPQEVNELYSPHR,LLLQEVALPEIPGK,LPSNVVEGSAR,LQEMAQIQR,LQGGLSQLSFPLSVEPALGPYK,NEESQCVCG…	tr|F1MI18|F1MI18_BOVIN,tr|F1MJK3|F1MJK3_BOVIN	1269.669758,1521.8271,3827.895753 : 3827.899485,1970.969926,1971.872882,1559.873296,1327.541638,1703.838066 : 1703.841838,2737.333881,1320.680328,1595.802318,1518.897582,1127.593208 : 1127.594858,1115.574688,2300.238752,1323.51777,1015.553492,2389.1867,1237.677723,1799.830902 : 1799.82958,2890.387836 : 2890.387868,1015.565884,2675.14244,1463.77435,2578.347258,1791.90695 : 1791.905626,987.533812,2…	SVLLMKPEAEFSPQSVYNLLSVK,IEHSFEVDEYVLPK,GLPFFGQVLLVNEK	32.8146	http://www.uniprot.org/uniprot/F1MI18
tr|Q3SZH5|Q3SZH5_BOVIN	tr|Q3SZH5|Q3SZH5_BOVIN Angiotensinogen OS=Bos taurus GN=AGT PE=2 SV=1	AGT	45455.8	11	0.739106	0.922467	1	34860548096	17129924608	18504867840	21129132032	16932306944	17376964608	23026393088	22043371520	15055139840	22638172160	99.7,99.7,99.7,99.7,99.7,99.7,99.7,99.7,99.7,99.7,99.7	ALTAVSPDSTLLFNAYVHFQGK,ASEVGLLLNFMGFHMYK,FMQSVTGWNMGR,GFSLLPGLK,KVEALTFQHNFLTR,LLLSTVVGLFTAPGLHLK,LQAFLGVPGEGQGCTSR | Carbamidomethyl [C14],QPFVQSLSSFAPITLPR,SSAVDEEALWEQLVR,VLSSLQTIQGLLVAQGGASSQAR,VYVHPFHLLVYSK	tr|Q3SZH5|Q3SZH5_BOVIN	2378.213376,1955.966715,1412.628568,930.554074,1702.91604,1878.13704,1775.8588,1887.02577,1730.844216,2283.254481 : 2283.255278,1600.870364 : 1600.87436 : 1600.873614	KVEALTFQHNFLTR,SSAVDEEALWEQLVR,FMQSVTGWNMGR	41.7453	http://www.uniprot.org/uniprot/Q3SZH5
sp|Q2KIS7|TETN_BOVIN	sp|Q2KIS7|TETN_BOVIN Tetranectin OS=Bos taurus GN=CLEC3B PE=2 SV=1	CLEC3B	22144.2	8	0.747681	0.98314	1	39623151616	28609323008	29166733312	27658655744	24718104576	40541679616	38109466624	20053686272	32294998016	16250844160	99.7,99.7,99.7,99.7,99.7,99.7,99.7,99.7	CFLAFVQAK | Carbamidomethyl [C1],DKLPYVCQFAIV | Carbamidomethyl [C7],EQQALQTVCLK | Carbamidomethyl [C9],GGTLGTPQTGSENDALYEYLR,NWETEITAQPDGGKVENCATLSGAANGK | Carbamidomethyl [C18],TFHEASEDCISR | Carbamidomethyl [C9],TQLDSLAQEVALLK,VENCATLSGAANGK | Carbamidomethyl [C4]	sp|Q2KIS7|TETN_BOVIN	1082.555482,1451.748172,1316.674516,2241.046376,2917.347381,1450.61463 : 1450.6107,1527.851136,1390.650518	TQLDSLAQEVALLK,CFLAFVQAK | Carbamidomethyl [C1],EQQALQTVCLK | Carbamidomethyl [C9]	52.9703	http://www.uniprot.org/uniprot/Q2KIS7
tr|Q2KIW1|Q2KIW1_BOVIN	tr|Q2KIW1|Q2KIW1_BOVIN Paraoxonase 1 OS=Bos taurus GN=PON1 PE=1 SV=1	PON1	39841.3	13	0.760874	1.01217	1	21955739648	29660633088	22930110464	50412109824	35264090112	29331474432	26755809280	32018362368	37920382976	36146290688	99.7,99.7,99.7,99.7,99.7,99.7,99.7,99.7,99.7,99.7,99.7,99.7,99.7	EDPTVLELK,EHFYATNDHYFVDQYMR,GIETGAEDLEILPNGLAFISSGLR | Deamidated [N14],HELLPNLNDLVAVGR,IFSYDPENPPGSEVLQIQNILAEEPK,ILLMDLNKEDPTVLELK,MTGSNFDASSFNPHGISTFTDEDNTVYLLVVSHPDVK,SLDCDTLVDNISVDPVTGDLWVGCHPNGMK | Carbamidomethyl [C4 C24],VLHGSTVASVYK,VTVVYAEDGK,VVASGFDFANGISMSPDR,VVASGFDFANGISMSPDRK,YVYIAELLAHK	tr|Q2KIW1|Q2KIW1_BOVIN	1042.555248,2234.944161,2472.283716,1658.911599 : 1658.908224,2926.455232,1983.093195 : 1983.095138,4040.855452,3313.505271,1259.687241,1079.548176 : 1079.549728,1868.87023,1996.968492,1318.726386 : 1318.725768 : 1318.72705 : 1318.727516	HELLPNLNDLVAVGR,ILLMDLNKEDPTVLELK,YVYIAELLAHK	61.4085	http://www.uniprot.org/uniprot/Q2KIW1
tr|E1BI48|E1BI48_BOVIN	tr|E1BI48|E1BI48_BOVIN Uncharacterized protein OS=Bos taurus GN=KRTDAP PE=4 SV=1	KRTDAP	10952.5	1	0.764057	0.997866	2	168517728	44982676	111999864	66966220	52911564	71730424	87487856	59551740	94930872	130726848	99.7	LPFLNWDAFPK	tr|E1BI48|E1BI48_BOVIN,tr|G3N276|G3N276_BOVIN	1346.697482	LPFLNWDAFPK	11.1111	http://www.uniprot.org/uniprot/E1BI48
sp|Q9XSG3|IDHC_BOVIN	sp|Q9XSG3|IDHC_BOVIN Isocitrate dehydrogenase [NADP] cytoplasmic OS=Bos taurus GN=IDH1 PE=2 SV=1	IDH1	46785.1	2	0.779971	1.31963	1	43419012	44084396	41510212	1906432384	76203136	53229344	46155304	118909800	71622832	2496680704	99.7,99.7	IQGGSVVEMQGDEMTR,LIFPYVELDLHSYDLGIENR	sp|Q9XSG3|IDHC_BOVIN	1735.784688,2405.224053	IQGGSVVEMQGDEMTR,LIFPYVELDLHSYDLGIENR	8.69565	http://www.uniprot.org/uniprot/Q9XSG3
tr|F1N076|F1N076_BOVIN	tr|F1N076|F1N076_BOVIN Uncharacterized protein OS=Bos taurus GN=CP PE=1 SV=2	CP	123809	58	0.780382	1.04702	1	276696006656	386163015680	171274993664	230838992896	292286005248	234469998592	201308995584	291851993088	409984008192	283458011136	99.7,99.7,99.7,99.7,99.7,99.7,99.7,99.7,99.7,99.7,99.7,99.7,99.7,99.7,99.7,99.7,99.7,99.7,99.7,99.7,99.7,99.7,99.7,99.7,99.7,99.7,99.7,99.7,99.7,99.7,99.7,99.7,99.7,99.7,99.7,99.7,99.7,99.7,99.7,99.7,99.7,99.7,99.7,99.7,99.7,99.7,99.7,99.7,99.7,99.7,99.7,99.7,99.7,99.7,99.7,99.7,99.7,99.7	AAHPLSIEPIGVR,ADDKVQPGEQCMYILHANPEQGPGQEDSNCVTR | Carbamidomethyl [C11 C30],AGLQAFFWVQDCK | Carbamidomethyl [C12],AGLQAFFWVQDCKK | Carbamidomethyl [C12],ANEEFMESNK,APGSASEAFFEQGPTR,AVYLQYTDENFR,DDSPCIPWVYYSTVDR | Carbamidomethyl [C5],DIASGLIGPLIHCK | Carbamidomethyl [C13],DIFTGLIGPMK,DLFSGLIGPLIVCR | Carbamidomethyl [C13],DNEDFQESNR,DSLDEEKEK,DTANLFPQTSLSLFMKPDTAGTFDVECLTTDHYTGGMK | Carbamidometh…	tr|F1N076|F1N076_BOVIN	1358.764206,3742.637724,1568.743666 : 1568.744332,1696.835736 : 1696.840316,1197.496768 : 1197.496464,1650.762266,1517.719638 : 1517.709294,1971.865176 : 1971.865672,1492.79799,1190.635654,1558.856625 : 1558.85625,1252.494024,1091.497812,4208.93392 : 4208.943117,3117.509505,2689.298904,2660.284842 : 2660.29536,2988.459592 : 2988.454686,1238.50285,1575.794835 : 1575.792684,1288.557142 : 1288.55449…	MFTTAPDQVDKENEDFQESNK,KGEEEHLGILGPQLHANVGDK,DLFSGLIGPLIVCR | Carbamidomethyl [C13]	61.0138	http://www.uniprot.org/uniprot/F1N076
sp|P33433|HRG_BOVIN	sp|P33433|HRG_BOVIN Histidine-rich glycoprotein (Fragments) OS=Bos taurus GN=HRG PE=1 SV=1	HRG	44470.3	1	0.784516	0.923257	1	66192371712	57186185216	47283994624	61588905984	24624132096	43588358144	33762588672	41852559360	42736738304	75221884928	99.7	AVNPTGCDAVEPVAVR | Carbamidomethyl [C7]	sp|P33433|HRG_BOVIN	1653.813087 : 1653.815626	AVNPTGCDAVEPVAVR | Carbamidomethyl [C7]	4.0404	http://www.uniprot.org/uniprot/P33433
sp|Q3SYW2|CO2_BOVIN	sp|Q3SYW2|CO2_BOVIN Complement C2 OS=Bos taurus GN=C2 PE=2 SV=1	C2	82905	11	0.793239	0.976939	3	5833285632	21353193472	8868361216	7134674432	14798179328	8815553536	7704329216	6323296768	27922087936	5885195264	99.7,99.7,99.7,99.7,99.7,99.7,99.7,99.7,99.7,99.7,99.7	CSSNLVLTGSAER | Carbamidomethyl [C1],EVVTDQFLCSGTQGDDSPCKGESGGAVFLER | Carbamidomethyl [C9 C19],FFQVGLVSWGLYNPCGGSSK | Carbamidomethyl [C15],HAIILLTDGK,IIMSVLEDR,QCRPNGMWDGETAVCDNGASHCPNPGISVGAVR | Carbamidomethyl [C2 C15 C22],QHLEGILNFVPL,SGHLNLYLLLDASQSVSKDDFEIFK,SQGIPEFYGDDIALLK,TGSEWTNCVK | Carbamidomethyl [C8],VSVGDPNFQGSK	sp|Q3SYW2|CO2_BOVIN,tr|A0A0A0MP91|A0A0A0MP91_BOVIN,tr|Q0V7N2|Q0V7N2_BOVIN	1392.665616,3344.490306,2202.059374,1079.63375,1074.574044,3568.54286,1378.759978,2838.453381,1764.892186,1180.517986 : 1180.51535,1233.594364	IIMSVLEDR,SQGIPEFYGDDIALLK,HAIILLTDGK	25.4667	http://www.uniprot.org/uniprot/Q3SYW2
tr|A5PKC2|A5PKC2_BOVIN	tr|A5PKC2|A5PKC2_BOVIN SHBG protein OS=Bos taurus GN=SHBG PE=2 SV=1	SHBG	43315.1	8	0.795983	1.02805	1	24757565440	15943051264	25586116608	21677555712	17898424320	17250562048	21134710784	24416755712	19431598080	26598494208	99.7,99.7,99.7,99.7,99.7,99.7,99.7,99.7	EILALPPTGPGSLLDLWVQPHGR,IALGGLLFPASDLR,LFLGALPGEATSASFCLDGLWAQGR | Carbamidomethyl [C16],LPLVPALDACLR | Carbamidomethyl [C10],NDWFMLGLR,QDDWLDQQAQTSASVPTSVR,TWDPEGVIFYGDTNPK,VVLSSGSGPGLDLPLILGLR	tr|A5PKC2|A5PKC2_BOVIN	2465.334963,1441.830368,2636.306922 : 2636.306097 : 2636.306553,1336.752802 : 1336.752374,1150.55822,2231.040008,1837.851236,1962.153153 : 1962.153218	LPLVPALDACLR | Carbamidomethyl [C10],IALGGLLFPASDLR,TWDPEGVIFYGDTNPK	34.6633	http://www.uniprot.org/uniprot/A5PKC2
sp|P01045|KNG2_BOVIN	sp|P01045|KNG2_BOVIN Kininogen-2 OS=Bos taurus GN=KNG2 PE=1 SV=1	KNG2	68709.6	4	0.805062	0.937367	1	122453000192	110525997056	244630994944	138497998848	219783004160	104034000896	230569000960	188502999040	132836999168	127593996288	99.7,99.7,99.7,99.7	ATVQVVGGLK,KATVQVVGGLK,LNAEHDGTFYFK,TWQDCDYKDSAQAATGQCTATVAK | Carbamidomethyl [C5 C18]	sp|P01045|KNG2_BOVIN	970.581448,1098.675166,1440.664755 : 1440.665058 : 1440.665145 : 1440.66053 : 1440.665294 : 1440.664658 : 1440.66524,2675.161131	LNAEHDGTFYFK,ATVQVVGGLK,KATVQVVGGLK	7.59289	http://www.uniprot.org/uniprot/P01045
sp|Q5E9B1|LDHB_BOVIN	sp|Q5E9B1|LDHB_BOVIN L-lactate dehydrogenase B chain OS=Bos taurus GN=LDHB PE=2 SV=4	LDHB	36723.4	4	0.805604	1.08461	1	2124694016	2979721984	1719640832	3782949632	2903652096	1714084736	2488298752	2268936704	3516170240	4666339840	99.7,99.7,99.7,99.7	GLTSVINQK,LKDEEVAQLK,MVVESAYEVIK,SLTDELALVDVLEDK	sp|Q5E9B1|LDHB_BOVIN	958.544908,1171.644108,1266.654442,1658.861292	SLTDELALVDVLEDK,GLTSVINQK,MVVESAYEVIK	13.4731	http://www.uniprot.org/uniprot/Q5E9B1
tr|A0A0A0MPA0|A0A0A0MPA0_BOVIN	tr|A0A0A0MPA0|A0A0A0MPA0_BOVIN Uncharacterized protein OS=Bos taurus GN=LOC784932 PE=3 SV=1	LOC784932	46882.3	11	0.808954	0.659536	1	711163392	229679005696	171541004288	1080077952	731917184	131513999360	827358528	9689182208	1462697344	122790002688	99.7,99.7,99.7,99.7,99.7,99.7,99.7,99.7,99.7,99.7,99.7	FSISSDYQLR,HIDELSLPR,IFTSDADFSGITNDHK,KDAEAFYASEVLSINFK,KIFTSDADFSGITNDHK,LAVSQVIHK,LLNDLDVLTNLILLNYIFFK,TPFNPNHTYESEFHVSK,VKVPMMTLR,VTSVDGHSLASSNTDFAFSLYK,VTSVDGHSLASSNTDFAFSLYK | Deamidated [N13]	tr|A0A0A0MPA0|A0A0A0MPA0_BOVIN	1214.594756 : 1214.601038,1078.575834,1766.806965 : 1766.808878,1930.96923,1894.905232,993.595722 : 993.595466,2393.36574 : 2393.365538,2032.925763,1073.607162,2345.115156 : 2345.111751 : 2345.12312,2346.120594	IFTSDADFSGITNDHK,LAVSQVIHK,VTSVDGHSLASSNTDFAFSLYK	31.1751	http://www.uniprot.org/uniprot/A0A0A0MPA0
tr|F1N455|F1N455_BOVIN	tr|F1N455|F1N455_BOVIN Dipeptidyl peptidase 1 OS=Bos taurus GN=CTSC PE=1 SV=1	CTSC	51978.5	4	0.809644	1.47311	1	788724736	2853041152	1687736064	1565409536	3024727552	778066432	1477929600	2419158528	8579920384	1357668992	99.7,99.7,99.7,99.7	GTDECAIESIALAATPIPK | Carbamidomethyl [C5],ILHLPTSWDWR,LELVHQGPMAVAFEVYDDFLHYR,SWTAAPYMEYETLTLK	tr|F1N455|F1N455_BOVIN	1955.968824,1422.740694,2748.340344,1902.903806	ILHLPTSWDWR,LELVHQGPMAVAFEVYDDFLHYR,GTDECAIESIALAATPIPK | Carbamidomethyl [C5]	14.9028	http://www.uniprot.org/uniprot/F1N455
sp|Q0VCM5|ITIH1_BOVIN	sp|Q0VCM5|ITIH1_BOVIN Inter-alpha-trypsin inhibitor heavy chain H1 OS=Bos taurus GN=ITIH1 PE=1 SV=1	ITIH1	101236	1	0.811849	827.398	1	0	6.2916e+06	0	0	0	0	5205655040	0	0	0	99.7	AHGEGQEFMTTCLVDKEEMK | Carbamidomethyl [C12]	sp|Q0VCM5|ITIH1_BOVIN	2339.021367	AHGEGQEFMTTCLVDKEEMK | Carbamidomethyl [C12]	2.20751	http://www.uniprot.org/uniprot/Q0VCM5
sp|Q3T052|ITIH4_BOVIN	sp|Q3T052|ITIH4_BOVIN Inter-alpha-trypsin inhibitor heavy chain H4 OS=Bos taurus GN=ITIH4 PE=1 SV=1	ITIH4	101512	40	0.816608	0.992974	2	306121015296	671580028928	416246988800	317260005376	1009040031744	521183985664	389784993792	392282013696	819243974656	578641985536	99.7,99.7,99.7,99.7,99.7,99.7,99.7,99.7,99.7,99.7,99.7,99.7,99.7,99.7,99.7,99.7,99.7,99.7,99.7,99.7,99.7,99.7,99.7,99.7,99.7,99.7,99.7,99.7,99.7,99.7,99.7,99.7,99.7,99.7,99.7,99.7,99.7,99.7,99.7,99.7	AAAQEQYSAAVAR,ALSLSLSYSFVTPLTSMVITKPEGQEQSQVAEKPVEDESR,ANQEELLPEGSITLIILLTDGDPTVGETNPLNIQK,EATFQMELPK,EATFQMELPKK,EGLLLLSRPDR,EQSPDVLLAQIR,ETLYSVMPGLK,FAHTVITSR,FKPTLSQQQK,FSSHVSGTLGQFYQDVLWGPLDTADDSK,FSSHVSGTLGQFYQDVLWGPLDTADDSKR,FSWIEVTFENPQVQIHASPEHVVMTR,HLGAYELLLK,HLQMDIHIFEPQGISFLETESTFMTNK,HLQMDIHIFEPQGISFLETESTFMTNK | Deamidated [Q12],HLQMDIHIFEPQGISFLETESTFMTNK | Oxidation [M4],HLQMDIHIFE…	sp|Q3T052|ITIH4_BOVIN,tr|F1MMD7|F1MMD7_BOVIN	1334.656654 : 1334.655748,4380.203004,3744.976899,1192.578138,1320.672069,1267.722772,1367.737632 : 1367.740164,1236.639816,1030.554381 : 1030.553702,1203.655995,3069.435693,3225.530752 : 3225.53664,3080.516768 : 3080.515458,1155.664656 : 1155.664894 : 1155.66489 : 1155.664088 : 1155.665812,3192.526308 : 3192.522596 : 3192.52298 : 3192.524532 : 3192.528648 : 3192.524088 : 3192.52655,3193.528022,3…	ILDDLSPHDQFDLISFSSEATTWKPLLVPASTENVNEAK,EQSPDVLLAQIR,HLGAYELLLK	60.262	http://www.uniprot.org/uniprot/Q3T052
tr|F1MKS5|F1MKS5_BOVIN	tr|F1MKS5|F1MKS5_BOVIN Histidine-rich glycoprotein OS=Bos taurus GN=HRG PE=4 SV=2	HRG	60743.4	17	0.821906	0.96932	2	205997998080	171816992768	153713000448	198932004864	99609747456	139876007936	116660002816	127567003648	156482994176	264017002496	99.7,99.7,99.7,99.7,99.7,99.7,99.7,99.7,99.7,99.7,99.7,99.7,99.7,99.7,99.7,99.7,99.7	ADLFYDVEASDLETPK,ADLFYDVEASDLETPKDIVTNCEVFNLK | Carbamidomethyl [C22],CPHPPFGTK | Carbamidomethyl [C1],DIVTNCEVFNLK | Carbamidomethyl [C6],ENSDFAPFR,ENSDFAPFRVDK,ESDCPVLSR | Carbamidomethyl [C4],GGEGTSYFLDFSVR,GRWDGYLFQLLR,HWDDCELDVSR | Carbamidomethyl [C5],KGEVLPLPEANFPSFSLPNHNNPLQPEIQAFPQSASESCPGTFNIK | Carbamidomethyl [C39],KHWDDCELDVSR | Carbamidomethyl [C6],RPSETVIGQCK | Carbamidomethyl [C10…	sp|P33433|HRG_BOVIN,tr|F1MKS5|F1MKS5_BOVIN	1811.839004 : 1811.845254,3244.544145 : 3244.543,1039.496216,1450.710726 : 1450.714232,1081.482684 : 1081.481684,1423.672452,1061.483296 : 1061.47834,1533.706076 : 1533.707778,1522.802598,1430.586636,5047.473325 : 5047.49102,1558.680986,1273.6432,2459.329948 : 2459.33496 : 2459.334594,1609.90302 : 1609.89739 : 1609.900608 : 1609.884016 : 1609.901226,1479.867045 : 1479.867147 : 1479.865264 : 1479.…	KGEVLPLPEANFPSFSLPNHNNPLQPEIQAFPQSASESCPGTFNIK | Carbamidomethyl [C39],WDGYLFQLLR,VIAITLLAGPEDLR	35.2612	http://www.uniprot.org/uniprot/F1MKS5
sp|P00745|PROC_BOVIN	sp|P00745|PROC_BOVIN Vitamin K-dependent protein C (Fragment) OS=Bos taurus GN=PROC PE=1 SV=1	PROC	-1	3	0.830856	0.963532	1	2590410240	3537084160	2149861632	2685525760	4067845632	2788710144	3942472960	2640782336	1995846400	3114776320	99.7,99.7,99.7	ISENMLCAGILGDPR | Carbamidomethyl [C7],IVDGQEAGWGESPWQAVLLDSK,STSDNDIALLR	sp|P00745|PROC_BOVIN	1644.795704,2384.167998,1203.603732	ISENMLCAGILGDPR | Carbamidomethyl [C7],IVDGQEAGWGESPWQAVLLDSK,STSDNDIALLR	10.5263	http://www.uniprot.org/uniprot/P00745
sp|P80195|GLCM1_BOVIN	sp|P80195|GLCM1_BOVIN Glycosylation-dependent cell adhesion molecule 1 OS=Bos taurus GN=GLYCAM1 PE=1 SV=2	GLYCAM1	17151.4	1	0.832335	0.692295	1	2027914752	3105321216	1362578560	3086545152	21016899584	5198663680	5975738880	2504393728	2482419968	5022491136	99.7	SLFSHAFEVVK	sp|P80195|GLCM1_BOVIN	1262.663964 : 1262.66672	SLFSHAFEVVK	7.18954	http://www.uniprot.org/uniprot/P80195
sp|P07995|INHBA_BOVIN	sp|P07995|INHBA_BOVIN Inhibin beta A chain OS=Bos taurus GN=INHBA PE=1 SV=2	INHBA	47521.1	15	0.84374	0.963765	1	30099951616	33160259584	25099581440	32269031424	18558220288	28646100992	25201551360	26039320576	20957835264	33298747392	99.7,99.7,99.7,99.7,99.7,99.7,99.7,99.7,99.7,99.7,99.7,99.7,99.7,99.7,99.7	AEMNELMEQTSEIITFAESGTAR,DVPNSQPEMVEAVK,DVPNSQPEMVEAVKK,EGSDLSVVER,GHSPFANLK,HILNMLHLK,HLQGSLDAGEEAEEVGLK,HLQGSLDAGEEAEEVGLKGEK,IACEQCQETGASLVLLGK | Carbamidomethyl [C3 C6],KRPDVTQPVPK,LRPMSMLYYDDGQNIIK,RAEMNELMEQTSEIITFAESGTAR,STWHIFPVSSCIQR | Carbamidomethyl [C11],VGENGYVEIEDDIGR,VGENGYVEIEDDIGR | Deamidated [N4]	sp|P07995|INHBA_BOVIN	2557.162017 : 2557.169382,1541.732632,1669.833762 : 1669.832649 : 1669.832988 : 1669.832814,1089.530662,969.501732,1117.641915,1880.907309,2195.068104,1975.968534,1263.730218,2056.004001,2713.267773,1716.839223,1663.764064,1664.749092	STWHIFPVSSCIQR | Carbamidomethyl [C11],AEMNELMEQTSEIITFAESGTAR,HILNMLHLK	38.3529	http://www.uniprot.org/uniprot/P07995
sp|P28800|A2AP_BOVIN	sp|P28800|A2AP_BOVIN Alpha-2-antiplasmin OS=Bos taurus GN=SERPINF2 PE=1 SV=2	SERPINF2	54710.3	15	0.846421	0.955561	1	71110623232	118323003392	68807933952	61393743872	103372996608	77614456832	73885614080	71641096192	114267996160	66800963584	99.7,99.7,99.7,99.7,99.7,99.7,99.7,99.7,99.7,99.7,99.7,99.7,99.7,99.7,99.7	EDFLEQSEQLFGAKPMSLTGMK,EVLHADSGPCLPHLLSR | Carbamidomethyl [C10],GAFHLDEQFTVPVDMMQALTYPLHWFLLEQPEIQVAHFPFK,GDKPFDPDLK,GEDLANINR,GFPIKEDFLEQSEQLFGAKPMSLTGMK,IEDFLSDLPDDTVLLLLNAIHFQGFWR,LCQDLGPGAFR | Carbamidomethyl [C2],LDNQEPGGQIAPK,LGPPSEEDYAQPSSPK,LVVSSVQHQSALELSEAGVQAAAATSTAMSR,MSLSSFIVNRPFLFFILEDSTSLPLFVGSVR,NPNPGAQPER,SKFDPNLTQR,YQLDLVATLSQLGLQELFQAPDLR	sp|P28800|A2AP_BOVIN	2485.183737,1899.962322 : 1899.961299,4869.431628,1130.559978,1000.493138,3027.509244 : 3027.512145,3186.644697,1232.596478,1365.687776,1700.789612,3098.560731 : 3098.565294 : 3098.573169,3517.890801,1078.515088,1204.61946,2730.466128	LCQDLGPGAFR | Carbamidomethyl [C2],EVLHADSGPCLPHLLSR | Carbamidomethyl [C10],LDNQEPGGQIAPK	56.3008	http://www.uniprot.org/uniprot/P28800
sp|ALBU_HUMAN|	sp|ALBU_HUMAN|		69365.9	1	0.849168	0.951139	1	2043096192	885681856	1958116736	1570026112	1069239168	1501373184	1695174656	1607531776	692824448	1661520384	99.7	ALVLIAFAQYLQQCPFEDHVK | Carbamidomethyl [C14]	sp|ALBU_HUMAN|	2489.2596	ALVLIAFAQYLQQCPFEDHVK | Carbamidomethyl [C14]	3.44828	http://www.uniprot.org/uniprot/ALBU_HUMAN
sp|F1N152|HTRA1_BOVIN	sp|F1N152|HTRA1_BOVIN Serine protease HTRA1 OS=Bos taurus GN=HTRA1 PE=2 SV=1	HTRA1	51906.2	2	0.853075	0.098175	1	0	0	278940992	30379284	43612424	18111144	8566800	0	7.97124e+06	0	99.7,99.7	GACGQGQEDPNSLR | Carbamidomethyl [C3],SSELRPGEFVVAIGSPFSLQNTVTTGIVSTTQR	sp|F1N152|HTRA1_BOVIN	1487.639984,3477.822315	GACGQGQEDPNSLR | Carbamidomethyl [C3],SSELRPGEFVVAIGSPFSLQNTVTTGIVSTTQR	9.65092	http://www.uniprot.org/uniprot/F1N152
sp|P49907|SEPP1_BOVIN	sp|P49907|SEPP1_BOVIN Selenoprotein P OS=Bos taurus GN=SEPP1 PE=2 SV=2	SEPP1	44924.6	3	0.860858	0.972594	1	10276956160	6098940416	11673246720	10803118080	8974964736	8378684928	9242499072	7729935360	7549602304	13615764480	99.7,99.7,99.7	ALEDEDVCK | Carbamidomethyl [C8],LVYHLGLPYSFLTFTYVEDSIK,VSEHIPVYQQEENQPDVWTLLNGNKDDFLIYDR	sp|P49907|SEPP1_BOVIN	1077.45914,2604.348702,3973.911044	ALEDEDVCK | Carbamidomethyl [C8],LVYHLGLPYSFLTFTYVEDSIK,VSEHIPVYQQEENQPDVWTLLNGNKDDFLIYDR	15.9204	http://www.uniprot.org/uniprot/P49907
sp|Q2KJ63|KLKB1_BOVIN	sp|Q2KJ63|KLKB1_BOVIN Plasma kallikrein OS=Bos taurus GN=KLKB1 PE=2 SV=1	KLKB1	70993.4	12	0.861975	1.03145	1	5737760768	9763305472	9069174784	7195259904	9574924288	5755280896	7577083904	10336697344	10518273024	8453377536	99.7,99.7,99.7,99.7,99.7,99.7,99.7,99.7,99.7,99.7,99.7,99.7	AICLPSKDDTKPVYTDCWITGWGFTEEK | Carbamidomethyl [C3 C17],ANIPLISNEECQK | Carbamidomethyl [C11],CQFFTYSLFPEDCR | Carbamidomethyl [C1 C13],GGDVSAMYTPDAQYCQLMCTFHPR | Carbamidomethyl [C15 C19],GVDGCQETCTK | Carbamidomethyl [C5 C9],ISEGSHDIALIK,IYPQVAFEGEELHVTFVK,QWVLTAAHCFDGLLLSNIWR | Carbamidomethyl [C9],TICTYHPSCLFFTFYTNAWK | Carbamidomethyl [C3 C9],VAEYVDWILEK,VDIFQHSAFSDVDVAGIIAPDAFVCR | Carbamid…	sp|Q2KJ63|KLKB1_BOVIN	3316.538464,1514.735778,1868.78279,2804.180961,1253.50052,1281.691155,2105.081058,2399.221623 : 2399.221059,2556.154824,1363.700064,2848.382679,1279.673486	GGDVSAMYTPDAQYCQLMCTFHPR | Carbamidomethyl [C15 C19],VAEYVDWILEK,VLSDVESGFSLK	32.8616	http://www.uniprot.org/uniprot/Q2KJ63
tr|G3N3Q3|G3N3Q3_BOVIN	tr|G3N3Q3|G3N3Q3_BOVIN Uncharacterized protein OS=Bos taurus PE=4 SV=1		15741.8	3	0.865238	0.716741	1	105228944	2162732288	1153251840	1682348672	6388477952	696681024	1497087104	2335691776	746577344	2960774656	99.7,99.7,99.7	ESGPSLVKPSQTLSLTCTVSGFSLSDNSVGWVR | Carbamidomethyl [C17],ESGPSLVKPSQTLSLTCTVSGFSLSDNSVGWVR | Carbamidomethyl [C17] Deamidated [N27],SQVSLSLSSVTTEDTATYYCAR | Carbamidomethyl [C20]	tr|G3N3Q3|G3N3Q3_BOVIN	3494.739645,3495.714465,2438.142548	ESGPSLVKPSQTLSLTCTVSGFSLSDNSVGWVR | Carbamidomethyl [C17],ESGPSLVKPSQTLSLTCTVSGFSLSDNSVGWVR | Carbamidomethyl [C17] Deamidated [N27],SQVSLSLSSVTTEDTATYYCAR | Carbamidomethyl [C20]	37.6712	http://www.uniprot.org/uniprot/G3N3Q3
sp|P02754|LACB_BOVIN	sp|P02754|LACB_BOVIN Beta-lactoglobulin OS=Bos taurus GN=LGB PE=1 SV=3	LGB	19883	4	0.869334	0.22618	2	202908368	1234483456	368615296	1081582976	32351954944	3045016320	1171735424	1291357568	1113393024	1348962176	99.7,99.7,99.7,99.7	LSFNPTQLEEQCHI | Carbamidomethyl [C12],VAGTWYSLAMAASDISLLDAQSAPLR,VLVLDTDYKK,VYVEELKPTPEGDLEILLQK	sp|P02754|LACB_BOVIN,tr|G5E5H7|G5E5H7_BOVIN	1714.794206,2706.371613,1192.669206,2312.250435 : 2312.234258	VYVEELKPTPEGDLEILLQK,LSFNPTQLEEQCHI | Carbamidomethyl [C12],VLVLDTDYKK	39.3258	http://www.uniprot.org/uniprot/P02754
tr|F1MJQ3|F1MJQ3_BOVIN	tr|F1MJQ3|F1MJQ3_BOVIN Alpha-amylase OS=Bos taurus GN=AMY2B PE=3 SV=1	AMY2B	57365.2	13	0.869732	0.980166	1	14060010496	23827884032	13956931584	30040158208	28480225280	21651771392	19779319808	21066928128	20062914560	25615335424	99.7,99.7,99.7,99.7,99.7,99.7,99.7,99.7,99.7,99.7,99.7,99.7,99.7	ALVFVDNHDNQR,DFPAVPYSGWDFNDEK,EVTINPDTTCGNGWVCEHR | Carbamidomethyl [C10 C16],GHGAGGASILTFWDAR,LIDIGVAGFR,LVGLLDLALAK,MGVGFMLAHPYGFTR,NVVDGQPFTNWWDNGSNQVAFGR,STVAEYLNR,SYDVAYQVR,TSIVHLFEWR,VMSSYHWPR,WVDIALECER | Carbamidomethyl [C8]	tr|F1MJQ3|F1MJQ3_BOVIN	1426.694444,1885.827264,2243.966514,1614.788259,1059.60714,1124.71662,1682.801058,2607.1867,1051.529304,1099.53661,1286.675679 : 1286.675304,1161.538524,1289.605896	TSIVHLFEWR,LVGLLDLALAK,LIDIGVAGFR	33.0724	http://www.uniprot.org/uniprot/F1MJQ3
sp|Q0VCG9|PTX3_BOVIN	sp|Q0VCG9|PTX3_BOVIN Pentraxin-related protein PTX3 OS=Bos taurus GN=PTX3 PE=2 SV=1	PTX3	42020.4	1	0.871298	0.0176053	1	0	0	174082624	0	0	0	0	0	0	3.06477e+06	99.7	LTGFNIWEGVLSNEEIR	sp|Q0VCG9|PTX3_BOVIN	1976.001316	LTGFNIWEGVLSNEEIR	4.45026	http://www.uniprot.org/uniprot/Q0VCG9
tr|G3MY71|G3MY71_BOVIN	tr|G3MY71|G3MY71_BOVIN Uncharacterized protein (Fragment) OS=Bos taurus PE=4 SV=1		12788.3	3	0.878228	1.06739	2	2387896576	4843855872	2286886144	2027902720	4171097600	5014337024	1424321024	2807355136	4269625856	3261238528	99.7,99.7,99.7	ALEWLGDISSGGSTGYNPGLK,SQVSLSLSSLTPEDSATYYCAR | Carbamidomethyl [C20],TSQTLSLTCTASGLSLTR | Carbamidomethyl [C9]	tr|G3MY71|G3MY71_BOVIN,tr|G3N188|G3N188_BOVIN	2121.021398,2434.129376,1895.960274	ALEWLGDISSGGSTGYNPGLK,SQVSLSLSSLTPEDSATYYCAR | Carbamidomethyl [C20],TSQTLSLTCTASGLSLTR | Carbamidomethyl [C9]	50.8333	http://www.uniprot.org/uniprot/G3MY71
sp|P23805|CONG_BOVIN	sp|P23805|CONG_BOVIN Conglutinin OS=Bos taurus GN=CGN1 PE=1 SV=2	CGN1	37994.4	1	0.883985	3.76311	1	143208832	18345460	1.97722e+06	84322784	85353480	358363232	369708544	389275488	24677.7	136524976	99.7	AGVTGPSGAIGPQGPSGAR	sp|P23805|CONG_BOVIN	1635.831726	AGVTGPSGAIGPQGPSGAR	5.12129	http://www.uniprot.org/uniprot/P23805
tr|A0A0A0MP92|A0A0A0MP92_BOVIN	tr|A0A0A0MP92|A0A0A0MP92_BOVIN Serpin A3-7 OS=Bos taurus GN=SERPINA3-7 PE=1 SV=1	SERPINA3	47015.3	14	0.884124	0.945324	4	464264003584	1274990034944	652778995712	407343005696	908909019136	888762007552	340688994304	476654010368	1023890030592	775534018560	99.7,99.7,99.7,99.7,99.7,99.7,99.7,99.7,99.7,99.7,99.7,99.7,99.7,99.7	DAEAFYASEVLSTNFK,DAEAFYASEVLSTNFKDSEAAVK,DILSQLGIK,DILSQLGIKK,ETQSIIFLGK,FSISSHYQLK,GTSVDGHSLASSNTDFAFSLYK,GTSVDGHSLASSNTDFAFSLYK | Deamidated [N13],KDAEAFYASEVLSTNFK,LFNDLDVLTNLILLNYIFFK,NVIFSPLSISIALAFLSLGAHDHTVTEILEGLK,TPFNPNHTYESEFHVSQNER,VIVPMMTLYLETPYFR,VIVPMMTLYLETPYFR | Oxidation [M6]	sp|A6QPQ2|SPA38_BOVIN,tr|A0A0A0MP89|A0A0A0MP89_BOVIN,tr|A0A0A0MP92|A0A0A0MP92_BOVIN,tr|A0A0A0MPA0|A0A0A0MPA0_BOVIN	1790.834985 : 1790.834739 : 1790.836014 : 1790.835542 : 1790.834088 : 1790.831236 : 1790.840424,2491.17414,985.581334,1113.675546,1134.629626 : 1134.626884,1208.617725 : 1208.616867 : 1208.616843 : 1208.615534 : 1208.61743 : 1208.617594 : 1208.616956,2303.068848 : 2303.068416 : 2303.082357 : 2303.04813 : 2303.087937 : 2303.085429 : 2303.078373 : 2303.081826 : 2303.081724 : 2303.070738,2304.071097…	DILSQLGIK,ETQSIIFLGK,FSISSHYQLK	39.5683	http://www.uniprot.org/uniprot/A0A0A0MP92
sp|P00743|FA10_BOVIN	sp|P00743|FA10_BOVIN Coagulation factor X OS=Bos taurus GN=F10 PE=1 SV=1	F10	54509.6	7	0.884839	0.972108	1	11861025792	16106550272	11460402176	13533140992	20416352256	13138073600	11824844800	13845997568	19518283776	13003630592	99.7,99.7,99.7,99.7,99.7,99.7,99.7	CSCAHGYVLGDDSK | Carbamidomethyl [C1 C3],EICSLDNGGCDQFCR | Carbamidomethyl [C3 C10 C14],ETYDFDIAVLR,MLEVPYVDR,NTEQEEGNEMAHEVEMTVK,TEPSAGEDGSQVVR,TGIVSGFGR	sp|P00743|FA10_BOVIN	1567.637175,1829.708802,1340.661376,1120.55674,2203.929681,1430.661606,892.47635	MLEVPYVDR,EICSLDNGGCDQFCR | Carbamidomethyl [C3 C10 C14],NTEQEEGNEMAHEVEMTVK	18.4959	http://www.uniprot.org/uniprot/P00743
sp|P17690|APOH_BOVIN	sp|P17690|APOH_BOVIN Beta-2-glycoprotein 1 OS=Bos taurus GN=APOH PE=1 SV=4	APOH	38251.8	14	0.891513	0.981707	1	283242987520	173567000576	224136003584	251189002240	212875001856	278614016000	195786997760	246902996992	197729992704	205029998592	99.7,99.7,99.7,99.7,99.7,99.7,99.7,99.7,99.7,99.7,99.7,99.7,99.7,99.7	ATVIYEGER,CPFPSRPDNGFVNHPANPVLYYK | Carbamidomethyl [C1],CSYTEDAQCIDGTIEIPK | Carbamidomethyl [C1 C9],DTATFGCHETYSLDGPEEVECSK | Carbamidomethyl [C7 C21],EHSSLAFWK,FKNGMLHGQK | Deamidated [N3],FTCPLTGLWPINTLK | Carbamidomethyl [C3],KCSYTEDAQCIDGTIEIPK | Carbamidomethyl [C2 C10],RFTCPLTGLWPINTLK | Carbamidomethyl [C4],TCPKPDELPFSTVVPLKR | Carbamidomethyl [C2],TDASDVKPC | Carbamidomethyl [C9],TYEPGE…	sp|P17690|APOH_BOVIN	1036.519782,2688.288666,2098.914096 : 2098.916944,2631.071829 : 2631.072762,1103.538216 : 1103.53849 : 1103.538634,1159.580034,1759.929802,2227.010409 : 2227.010535,1916.033442,2083.11264 : 2083.113084,991.427462,2216.020608 : 2216.020384,2241.135304,2575.177176 : 2575.170531 : 2575.161561 : 2575.168016 : 2575.171832	TCPKPDELPFSTVVPLKR | Carbamidomethyl [C2],FTCPLTGLWPINTLK | Carbamidomethyl [C3],WSPDLPVCAPITCPPPPIPK | Carbamidomethyl [C8 C13]	56.8116	http://www.uniprot.org/uniprot/P17690
sp|P82943|REG1_BOVIN	sp|P82943|REG1_BOVIN Regakine-1 OS=Bos taurus PE=1 SV=2		10280.8	1	0.894754	0.498812	1	109794552	1843811072	1628300288	26526884	1810111616	701099840	100266016	200533376	1240215808	460722496	99.7	SICANPGQAWVQK | Carbamidomethyl [C3]	sp|P82943|REG1_BOVIN	1457.698574	SICANPGQAWVQK | Carbamidomethyl [C3]	14.1304	http://www.uniprot.org/uniprot/P82943
sp|Q2KJF1|A1BG_BOVIN	sp|Q2KJF1|A1BG_BOVIN Alpha-1B-glycoprotein OS=Bos taurus GN=A1BG PE=1 SV=1	A1BG	53552.8	13	0.895283	1.03018	1	208694001664	273739005952	156698001408	212357005312	301100007424	272425992192	172900007936	176419995648	334109016064	231518994432	99.7,99.7,99.7,99.7,99.7,99.7,99.7,99.7,99.7,99.7,99.7,99.7,99.7	AGEEEPLAVAWSTHGPADLVLTSVGPQHAGTYSCR | Carbamidomethyl [C34],ALWTGALTPGR,CEAEVPDVSFLLLR | Carbamidomethyl [C1],DGVGQEPVHLESPAHEHR,DSAPAELVLSDGTLPAPELSAEPAILSPTPGALVQLR,FPLGPVTSTTR,GAEEQLVPR,LSALAAGDGSGYTCR | Carbamidomethyl [C14],RGAEEQLVPR,SLLSELSDPVELR,THAAGTPSEPSATVTIEELDPPPAPTLTVDR,VLRPGSSASLTCVAPLSGVDFQLR | Carbamidomethyl [C12],VLSPAGPEAQFELR	sp|Q2KJF1|A1BG_BOVIN	3662.74713,1141.624632,1646.833356 : 1646.833761 : 1646.834054 : 1646.84131,1992.93736 : 1992.938324 : 1992.938175 : 1992.941572,3694.96584,1174.632958,997.518994,1497.686222,1153.622976,1456.775688,3169.573844 : 3169.579122 : 3169.575152 : 3169.57759,2529.336501 : 2529.336336,1512.791499 : 1512.791236	ALWTGALTPGR,VLRPGSSASLTCVAPLSGVDFQLR | Carbamidomethyl [C12],VLSPAGPEAQFELR	46.3221	http://www.uniprot.org/uniprot/Q2KJF1
tr|Q2KIH2|Q2KIH2_BOVIN	tr|Q2KIH2|Q2KIH2_BOVIN ApoN protein OS=Bos taurus GN=ApoN PE=2 SV=1	ApoN	28535	2	0.899168	0.98674	1	14340813824	7926524416	9881743360	8491679232	8687347712	8877314048	9097287680	8505595904	7285030912	14908785664	99.7,99.7	AAATDVTQK,CTDESWEYLQAVSNQLVK | Carbamidomethyl [C1]	tr|Q2KIH2|Q2KIH2_BOVIN	903.465152,2169.00387 : 2169.008744 : 2169.003616	AAATDVTQK,CTDESWEYLQAVSNQLVK | Carbamidomethyl [C1]	10.6299	http://www.uniprot.org/uniprot/Q2KIH2
sp|Q2KJH6|SERPH_BOVIN	sp|Q2KJH6|SERPH_BOVIN Serpin H1 OS=Bos taurus GN=SERPINH1 PE=2 SV=1	SERPINH1	46506.2	1	0.901633	1.0409	1	257502992	99668512	129645320	343927520	208100944	178151872	300912576	191585936	88426016	322252960	99.7	DTQSGSLLFIGR	sp|Q2KJH6|SERPH_BOVIN	1292.671416	DTQSGSLLFIGR	2.87081	http://www.uniprot.org/uniprot/Q2KJH6
tr|F1N5M2|F1N5M2_BOVIN	tr|F1N5M2|F1N5M2_BOVIN Vitamin D-binding protein OS=Bos taurus GN=GC PE=1 SV=2	GC	53355.4	22	0.903649	1.02822	2	840325988352	625415028736	724023967744	599777017856	631239016448	630961995776	856600018944	635003011072	513043988480	881702010880	99.7,99.7,99.7,99.7,99.7,99.7,99.7,99.7,99.7,99.7,99.7,99.7,99.7,99.7,99.7,99.7,99.7,99.7,99.7,99.7,99.7,99.7	CCDSVSEDCIK | Carbamidomethyl [C1 C2 C9],CCDSVSEDCIKELPEYAVK | Carbamidomethyl [C1 C2 C9],CCSVNSPPLYCNSEIDAEINTLQS | Carbamidomethyl [C1 C2 C11],FMYEYSINYGQAPLTLLVGYTK,FMYEYSINYGQAPLTLLVGYTK | Oxidation [M2],FPDATETDLQELVAK,GKFPDATETDLQELVAK,GQELCADYSENTFTEYK | Carbamidomethyl [C5],GQELCADYSENTFTEYKK | Carbamidomethyl [C5],HFSLLTIMTNR,HQPQEFPTYVEPTNDEICEAFR | Carbamidomethyl [C18],HQPQEFPTYVEPTND…	sp|Q3MHN5|VTDB_BOVIN,tr|F1N5M2|F1N5M2_BOVIN	1371.50931 : 1371.509726,2300.993601,2770.186438,2570.273589 : 2570.27877 : 2570.278298 : 2570.280676 : 2570.285322,2586.273518,1675.827006,1860.947175 : 1860.94498,2053.854646 : 2053.857074 : 2053.855908,2181.947391,1331.703441 : 1331.701208 : 1331.70176 : 1331.700484 : 1331.693364,2706.197037 : 2706.197524,2834.321068 : 2834.299812,1159.533948,1620.713025,2855.186016 : 2855.19123 : 2855.192186,…	VPTAHLEDVLPLAEDITTILSK,HQPQEFPTYVEPTNDEICEAFR | Carbamidomethyl [C18],VLDQYIFELSR	60.9705	http://www.uniprot.org/uniprot/F1N5M2
tr|F1MM32|F1MM32_BOVIN	tr|F1MM32|F1MM32_BOVIN Sulfhydryl oxidase OS=Bos taurus GN=QSOX1 PE=4 SV=2	QSOX1	-1	2	0.90439	1.00404	1	820237248	1309390720	1154614784	1448774144	1372383744	1251100928	1385988352	1295056768	944011072	1253897344	99.7,99.7	GTPVWDLDNILK,IYMADLESALHYILR	tr|F1MM32|F1MM32_BOVIN	1369.725254,1806.921852	GTPVWDLDNILK,IYMADLESALHYILR	4.7619	http://www.uniprot.org/uniprot/F1MM32
tr|G3N0S9|G3N0S9_BOVIN	tr|G3N0S9|G3N0S9_BOVIN Uncharacterized protein OS=Bos taurus GN=LOC515150 PE=4 SV=1	LOC515150	22335.8	5	0.904874	1.00116	1	20955981824	28561598464	27188305920	15137819648	48507203584	27464923136	26205884416	19864672256	45786701824	21191923712	99.7,99.7,99.7,99.7,99.7	ALCQKPEISNGK | Carbamidomethyl [C3],DQYVSPETVTVR,FVGWSPPAPQCK | Carbamidomethyl [C11],MVGSQDILCSENK | Carbamidomethyl [C9],VSAEVCEAVFK | Carbamidomethyl [C6]	tr|G3N0S9|G3N0S9_BOVIN	1343.685033,1392.686088,1372.653672,1479.66769 : 1479.666984,1237.600406 : 1237.600272	MVGSQDILCSENK | Carbamidomethyl [C9],DQYVSPETVTVR,FVGWSPPAPQCK | Carbamidomethyl [C11]	30.1508	http://www.uniprot.org/uniprot/G3N0S9
tr|E1BH94|E1BH94_BOVIN	tr|E1BH94|E1BH94_BOVIN Uncharacterized protein (Fragment) OS=Bos taurus GN=PGLYRP2 PE=4 SV=2	PGLYRP2	59829.5	5	0.90979	0.994621	1	39918526464	63653199872	52475772928	32842534912	52238880768	53733556224	45025587200	29864726528	71524368384	39683727360	99.7,99.7,99.7,99.7,99.7	EFTEAFLGCPAIHPR | Carbamidomethyl [C9],EYGVVLAPDGSTVAVEPLLAGLWAGLQGHR,LEPAHPHLQGMSQEELAQVATHATK,LPLGFLYVHHTYLPAPPCTSFESCAADMR | Carbamidomethyl [C18 C24],QLVPTECPGDLLFNLLR | Carbamidomethyl [C7]	tr|E1BH94|E1BH94_BOVIN	1743.83324,3074.62116,2722.346668,3349.569776,1984.05165	EFTEAFLGCPAIHPR | Carbamidomethyl [C9],LEPAHPHLQGMSQEELAQVATHATK,EYGVVLAPDGSTVAVEPLLAGLWAGLQGHR	20.8633	http://www.uniprot.org/uniprot/E1BH94
sp|P19879|MIME_BOVIN	sp|P19879|MIME_BOVIN Mimecan OS=Bos taurus GN=OGN PE=1 SV=2	OGN	34209	1	0.911981	1.01668	3	68273928	53147416	107835624	90453152	81738496	65358212	78151600	59796552	93735656	111101416	99.7	RLDFTGNLIEDIEDGTFSK	sp|P19879|MIME_BOVIN,tr|A5D9E8|A5D9E8_BOVIN,tr|G3N088|G3N088_BOVIN	2169.06216	RLDFTGNLIEDIEDGTFSK	6.35452	http://www.uniprot.org/uniprot/P19879
sp|Q5NTB3|FA11_BOVIN	sp|Q5NTB3|FA11_BOVIN Coagulation factor XI OS=Bos taurus GN=F11 PE=1 SV=1	F11	69871.1	4	0.920858	1.07019	1	695707712	948250560	446930912	677018624	950230400	1311477632	266723760	554373632	1061107392	785419392	99.7,99.7,99.7,99.7	ERPGVYSNVVEYVDWILEK,HLCGGAIIGNQWILTAAHCFNEVK | Carbamidomethyl [C3 C19],NTDFLGEELDIVDADSHEACQK | Carbamidomethyl [C20],NTQTGTPTSITK	sp|Q5NTB3|FA11_BOVIN	2294.162691,2708.333952,2505.083421,1247.63163	ERPGVYSNVVEYVDWILEK,NTDFLGEELDIVDADSHEACQK | Carbamidomethyl [C20],HLCGGAIIGNQWILTAAHCFNEVK | Carbamidomethyl [C3 C19]	12.32	http://www.uniprot.org/uniprot/Q5NTB3
sp|Q7SIH1|A2MG_BOVIN	sp|Q7SIH1|A2MG_BOVIN Alpha-2-macroglobulin OS=Bos taurus GN=A2M PE=1 SV=2	A2M	167575	65	0.921917	1.00527	1	211594002432	113357996032	179938000896	140963004416	219751006208	140799000576	222320001024	138616995840	207432007680	160999997440	99.7,99.7,99.7,99.7,99.7,99.7,99.7,99.7,99.7,99.7,99.7,99.7,99.7,99.7,99.7,99.7,99.7,99.7,99.7,99.7,99.7,99.7,99.7,99.7,99.7,99.7,99.7,99.7,99.7,99.7,99.7,99.7,99.7,99.7,99.7,99.7,99.7,99.7,99.7,99.7,99.7,99.7,99.7,99.7,99.7,99.7,99.7,99.7,99.7,99.7,99.7,99.7,99.7,99.7,99.7,99.7,99.7,99.7,99.7,99.7,99.7,99.7,99.7,99.7,99.7	AILYLNTGYQR,ALLAYAFALAGNQER,APSAEVEMTAYVILAHVTAQPAPNPEDLK,APSAEVEMTAYVILAHVTAQPAPNPEDLKR,ASFSVLGDILGSAMR,ATVLNYLPK,AVDQSVLLMRPEAELSAATVYNLLPVK,DFVHFDDTSEPPTETVR,DHSPCYGYQWLSEEHQDAYHSANLVFSR | Carbamidomethyl [C5],DLFHCVSFTLPR | Carbamidomethyl [C5],DLSSFPSSVNQQEEDNEDCISHDNVYINGIMYFPVSNTNEK | Carbamidomethyl [C19],DMYSFLQDMGLK,DTGLGLSPTASLR,DTIIKPLLVEPEGLEK,EGSQGSHVYTK,ELVFYYLIMAK,EQETYCICGNGR | C…	sp|Q7SIH1|A2MG_BOVIN	1310.694614,1606.846716 : 1606.843384 : 1606.84493 : 1606.849042,3061.540464 : 3061.549521,3217.644705 : 3217.639596 : 3217.638843,1522.781412 : 1522.780152 : 1522.782684,1017.585222,2926.581273 : 2926.583506,1990.887723 : 1990.893102,3395.462996 : 3395.46825,1490.733381,4735.06038 : 4735.058718,1446.650546,1286.680296,1793.015187,1191.550706,1388.739476,1485.597882,2980.50237 : 2980.501596 : 298…	IVLLDESFHPLNELVPLVYVEDPK,DFVHFDDTSEPPTETVR,AVDQSVLLMRPEAELSAATVYNLLPVK	67.0199	http://www.uniprot.org/uniprot/Q7SIH1
sp|P50448|F12AI_BOVIN	sp|P50448|F12AI_BOVIN Factor XIIa inhibitor OS=Bos taurus PE=1 SV=1		51722.7	2	0.933942	0.770844	1	2470566912	1125328896	1916673280	1276796416	90395792	1041861184	1295571072	174817824	1225251456	1565719040	99.7,99.7	HQATLELTESGVDATAASVVSVAR,HQATLELTESGVDATAASVVSVAR | Deamidated [Q2]	sp|P50448|F12AI_BOVIN	2411.220948,2412.230463	HQATLELTESGVDATAASVVSVAR,HQATLELTESGVDATAASVVSVAR | Deamidated [Q2]	5.12821	http://www.uniprot.org/uniprot/P50448
sp|Q5I597|BHMT1_BOVIN	sp|Q5I597|BHMT1_BOVIN Betaine--homocysteine S-methyltransferase 1 OS=Bos taurus GN=BHMT PE=2 SV=1	BHMT	44877.9	1	0.9415	1.30428	1	0	248509232	3.44453e+06	22142388	76948240	0	11526839	25942328	105150056	315241600	99.7	QGFIDLPEFPFGLEPR	sp|Q5I597|BHMT1_BOVIN	1860.932488	QGFIDLPEFPFGLEPR	3.9312	http://www.uniprot.org/uniprot/Q5I597
sp|P50291|FST_BOVIN	sp|P50291|FST_BOVIN Follistatin OS=Bos taurus GN=FST PE=2 SV=2	FST	37957.8	9	0.941949	0.891429	1	11331094528	21549631488	19591546880	11596447744	5626815488	13487142912	13292057600	13684883456	9627232256	12037302272	99.7,99.7,99.7,99.7,99.7,99.7,99.7,99.7,99.7	DVFCPGSSTCVVDQTNNAYCVTCNR | Carbamidomethyl [C4 C10 C20 C23],EAACSSGVLLEVK | Carbamidomethyl [C4],ETCENVDCGPGK | Carbamidomethyl [C3 C8],ICPEPTSSEQYLCGNDGVTYPSACHLR | Carbamidomethyl [C2 C13 C24],LSTSWTEEDVNDNTLFK,SCDDIQCTGGK | Carbamidomethyl [C2 C7],SEEPVCASDNATYASECAMK | Carbamidomethyl [C6 C17],TELSKEECCSTGR | Carbamidomethyl [C8 C9],WMIFNGGAPNCIPCK | Carbamidomethyl [C11 C14] Deamidated [N5]	sp|P50291|FST_BOVIN	2923.194966,1361.680128 : 1361.684118,1364.531754,3110.350392,1997.91334,1239.483984,2218.874184,1555.658673,1764.793844	ICPEPTSSEQYLCGNDGVTYPSACHLR | Carbamidomethyl [C2 C13 C24],LSTSWTEEDVNDNTLFK,WMIFNGGAPNCIPCK | Carbamidomethyl [C11 C14] Deamidated [N5]	44.4767	http://www.uniprot.org/uniprot/P50291
tr|F1MKE7|F1MKE7_BOVIN	tr|F1MKE7|F1MKE7_BOVIN Uncharacterized protein (Fragment) OS=Bos taurus PE=3 SV=2		56591.7	2	0.942037	2.10743	4	1884440960	277879008	280809792	320686912	57494056	312964992	203281152	54718924	5271784960	102972184	99.7,99.7	NLDLDSIIAEVK,SLYGLGGSK	sp|Q148H7|K2C79_BOVIN,tr|F1MKE7|F1MKE7_BOVIN,tr|F1MUY2|F1MUY2_BOVIN,tr|M0QVY0|M0QVY0_BOVIN	1328.719644,880.464254	NLDLDSIIAEVK,SLYGLGGSK	3.93258	http://www.uniprot.org/uniprot/F1MKE7
tr|G5E604|G5E604_BOVIN	tr|G5E604|G5E604_BOVIN Uncharacterized protein (Fragment) OS=Bos taurus PE=1 SV=1		11057.9	5	0.947459	0.95871	2	145770004480	295452999680	144036003840	391359004672	425622011904	493714014208	180009992192	200381005824	289540014080	180697006080	99.7,99.7,99.7,99.7,99.7	GNYVNWFQQIPGSAPR,QAVLTQPSSVSGSLGQR,TLIYGATSR,VSITCSGSSSNVGR | Carbamidomethyl [C5],VSITCSGSSSNVGR | Carbamidomethyl [C5] Deamidated [N11]	tr|G5E5H2|G5E5H2_BOVIN,tr|G5E604|G5E604_BOVIN	1832.894538 : 1832.896816,1713.901828 : 1713.89833,980.521996 : 980.528812,1409.655426 : 1409.654838 : 1409.654632 : 1409.649806,1410.634846	QAVLTQPSSVSGSLGQR,TLIYGATSR,GNYVNWFQQIPGSAPR	52.3364	http://www.uniprot.org/uniprot/G5E604
sp|Q28065|C4BPA_BOVIN	sp|Q28065|C4BPA_BOVIN C4b-binding protein alpha chain OS=Bos taurus GN=C4BPA PE=2 SV=1	C4BPA	68885.9	14	0.95192	1.02681	1	6172305408	17292793856	6720183296	6664422400	28667441152	11210143744	9454556160	5384782848	35331907584	5892068864	99.7,99.7,99.7,99.7,99.7,99.7,99.7,99.7,99.7,99.7,99.7,99.7,99.7,99.7	ALCLKPEIEYGR | Carbamidomethyl [C3],CENPGELLNGQVIVK | Carbamidomethyl [C1],CHFGYKPETDGPTTVTCQSNLEWSPYIECK | Carbamidomethyl [C1 C17 C29],EVCCPEPNLNNYGSITLHR | Carbamidomethyl [C3 C4],FFTFDHQAVYECDK | Carbamidomethyl [C12],GVVWSDPLPQCIIAK | Carbamidomethyl [C11],HNGGDEDFYTYGSSVTYSCDR | Carbamidomethyl [C19],ITSGFGPIYTYQQSIVYACNK | Carbamidomethyl [C19],KNFLICDGTDNWK | Carbamidomethyl [C6],LEGDSLIH…	sp|Q28065|C4BPA_BOVIN	1447.748319,1668.840972,3603.569716,2272.029222,1805.778188,1681.884604,2428.948623 : 2428.946262,2409.168994,1609.755324,4601.1266,1481.659248,1414.691292,1040.605118,2561.205213	GVVWSDPLPQCIIAK | Carbamidomethyl [C11],EVCCPEPNLNNYGSITLHR | Carbamidomethyl [C3 C4],KNFLICDGTDNWK | Carbamidomethyl [C6]	39.8361	http://www.uniprot.org/uniprot/Q28065
tr|A5PJT7|A5PJT7_BOVIN	tr|A5PJT7|A5PJT7_BOVIN ECM1 protein OS=Bos taurus GN=ECM1 PE=2 SV=1	ECM1	57636.4	7	0.955383	0.96453	1	12353360896	28319369216	15847836672	16212130816	21274980352	14652282880	17525811200	15690445824	23750991872	19053668352	99.7,99.7,99.7,99.7,99.7,99.7,99.7	ACPSHQPGISLGPELPFPPGLPTVDNIK | Carbamidomethyl [C2],CCDLPFPEQACCAEEEK | Carbamidomethyl [C1 C2 C11 C12],FCEAEFSVK | Carbamidomethyl [C2],ITPNLMNHLCGNR | Carbamidomethyl [C10],LDCAELVWEDSVTR | Carbamidomethyl [C3],LSPGDEQINCFNTK | Carbamidomethyl [C10],QGETLNLLETGYSR	tr|A5PJT7|A5PJT7_BOVIN	2937.511269,2141.813954,1115.494264,1538.743287 : 1538.740426,1691.779828,1621.739082 : 1621.737202,1579.782202	ACPSHQPGISLGPELPFPPGLPTVDNIK | Carbamidomethyl [C2],LSPGDEQINCFNTK | Carbamidomethyl [C10],FCEAEFSVK | Carbamidomethyl [C2]	21.0832	http://www.uniprot.org/uniprot/A5PJT7
sp|Q28035|GSTA1_BOVIN	sp|Q28035|GSTA1_BOVIN Glutathione S-transferase A1 OS=Bos taurus GN=GSTA1 PE=2 SV=3	GSTA1	25451.5	1	0.965126	1.08194	1	312287328	0	984566656	556389632	59237716	67481088	133116608	193042512	0	1675543680	99.7	AILNYIATK	sp|Q28035|GSTA1_BOVIN	1005.58413	AILNYIATK	4.05405	http://www.uniprot.org/uniprot/Q28035
sp|O46375|TTHY_BOVIN	sp|O46375|TTHY_BOVIN Transthyretin OS=Bos taurus GN=TTR PE=1 SV=1	TTR	15726.8	4	0.968051	0.991173	1	8918273024	5027065856	8267444224	8521298944	6328345600	6555722752	5982674432	7040943616	6749481472	10406443008	99.7,99.7,99.7,99.7	AADETWEPFASGK,HYTIAALLSPYSYSTTALVSSPK,SLGISPFHEFAEVVFTANDSGPR,TSESGELHGLTTEDKFVEGLYK	sp|O46375|TTHY_BOVIN	1407.627444,2469.278598,2476.207206,2439.17436 : 2439.17817	TSESGELHGLTTEDKFVEGLYK,HYTIAALLSPYSYSTTALVSSPK,AADETWEPFASGK	55.102	http://www.uniprot.org/uniprot/O46375
tr|F1MY85|F1MY85_BOVIN	tr|F1MY85|F1MY85_BOVIN Complement C5a anaphylatoxin OS=Bos taurus GN=C5 PE=4 SV=2	C5	189045	60	0.971621	1.03821	1	85866258432	96161251328	66719522816	130432000000	171614994432	110406000640	51475144704	113253998592	191807995904	104893997056	99.7,99.7,99.7,99.7,99.7,99.7,99.7,99.7,99.7,99.7,99.7,99.7,99.7,99.7,99.7,99.7,99.7,99.7,99.7,99.7,99.7,99.7,99.7,99.7,99.7,99.7,99.7,99.7,99.7,99.7,99.7,99.7,99.7,99.7,99.7,99.7,99.7,99.7,99.7,99.7,99.7,99.7,99.7,99.7,99.7,99.7,99.7,99.7,99.7,99.7,99.7,99.7,99.7,99.7,99.7,99.7,99.7,99.7,99.7,99.7	ALVEQVDQLLTDYEIK,CGNQLEVHLSPETDAYSPGQR | Carbamidomethyl [C1],CQLENGSFK | Carbamidomethyl [C1],DFTNFEITIR,DGHVILQLNSIPSNEFLCVR | Carbamidomethyl [C18],DKLSDSAYQSINIPVTQDMVPSAR,DMNYVNPVIK,DNAEVFYLAGLTFLTNANADDTR,DNAEVFYLAGLTFLTNANADDTRENDEPCK | Carbamidomethyl [C29],DSFDHLVGGIPVTLSAK,EGMVSIMSFR,EIEAFGYSSSEYK,EIEAFGYSSSEYKR,ELSYESLEDLNNK,ENSDYQPVK,ESYAGVTLDPQGVYGIISR,ETVLTFIDPEGSEVDMVEENDYTGIISFPDF…	tr|F1MY85|F1MY85_BOVIN	1875.974889 : 1875.978714,2357.066628,1081.484272,1254.618572,2310.185466 : 2310.188094,2634.292296,1191.594108,2530.199632,3402.529767,1754.917509 : 1754.917974,1155.538862,1508.666844,1664.767053 : 1664.756504,1552.721016,1078.491894,2024.02064,3635.680125,1657.870566 : 1657.870498,1346.71621 : 1346.721954,1234.608687,1612.781626,1436.740712,2301.225096,4229.02986,2970.518472 : 2970.513976 : 29…	QSSVSHVYLEVTSK,SYFPESWLWEVHR,DSFDHLVGGIPVTLSAK	54.8599	http://www.uniprot.org/uniprot/F1MY85
tr|E1BJN3|E1BJN3_BOVIN	tr|E1BJN3|E1BJN3_BOVIN Amine oxidase OS=Bos taurus PE=3 SV=1		70070.9	7	0.973063	1.04468	1	7925676032	10309175296	7593284608	3623463424	5526897664	4578070016	10168785920	3334089728	10235731968	8224553472	99.7,99.7,99.7,99.7,99.7,99.7,99.7	ALDPAQWTIQK,EALAIVFFGK,ENTLGTVHTHSAHYK,LVTMNSAPR,TLQDAFCVFEENNGLPLRR | Carbamidomethyl [C7],VSSSLWTFSFGLGGFSGPR,YADANFGLGYFSTPLSR	tr|E1BJN3|E1BJN3_BOVIN	1269.672308,1093.615126,1693.814748,987.517882,2278.115475,1987.98029,1877.89536	EALAIVFFGK,ALDPAQWTIQK,YADANFGLGYFSTPLSR	15.9236	http://www.uniprot.org/uniprot/E1BJN3
tr|G3MXB5|G3MXB5_BOVIN	tr|G3MXB5|G3MXB5_BOVIN Uncharacterized protein (Fragment) OS=Bos taurus GN=LOC524810 PE=4 SV=1	LOC524810	25730.9	3	0.989944	1.17372	1	4296322048	1966808320	2561214976	1103914240	2432411392	2066469248	3357679616	2622700544	556914944	5904143872	99.7,99.7,99.7	GQSVTCQVQHLSK | Carbamidomethyl [C6],NFPAVLAGSLYTMSSQLTLPASLCPK | Carbamidomethyl [C24],SAEGASFTWNPTGGK	tr|G3MXB5|G3MXB5_BOVIN	1470.722876,2765.4321,1508.685258	GQSVTCQVQHLSK | Carbamidomethyl [C6],NFPAVLAGSLYTMSSQLTLPASLCPK | Carbamidomethyl [C24],SAEGASFTWNPTGGK	21.8623	http://www.uniprot.org/uniprot/G3MXB5
sp|P06868|PLMN_BOVIN	sp|P06868|PLMN_BOVIN Plasminogen OS=Bos taurus GN=PLG PE=1 SV=2	PLG	91215.4	36	0.99235	1.00272	2	326362005504	336360996864	312024989696	255402999808	325815009280	266604003328	268622004224	318415011840	370908987392	335644000256	99.7,99.7,99.7,99.7,99.7,99.7,99.7,99.7,99.7,99.7,99.7,99.7,99.7,99.7,99.7,99.7,99.7,99.7,99.7,99.7,99.7,99.7,99.7,99.7,99.7,99.7,99.7,99.7,99.7,99.7,99.7,99.7,99.7,99.7,99.7,99.7	APWCYTTNSEVR | Carbamidomethyl [C4],CEEETDFVCR | Carbamidomethyl [C1 C9],CMHCSGENYEGK | Carbamidomethyl [C1 C4],CQSWSSMTPHR | Carbamidomethyl [C1],CSETPEQVPAAPQAPGVENPPEADCMIGTGK | Carbamidomethyl [C1 C25],CTTPPPSSGPK | Carbamidomethyl [C1],DCQAWDSQSPHAHGYIPSK | Carbamidomethyl [C2],EAHLPVIENK,EPSQADIALLK,EQQCVVMAENSK | Carbamidomethyl [C4],EQSVQEIPVSR,EVIPACLPPPNYMVAAR | Carbamidomethyl [C6],FPL…	sp|P06868|PLMN_BOVIN,tr|E1B726|E1B726_BOVIN	1482.652418 : 1482.651138 : 1482.64935,1343.5093 : 1343.511888,1470.53433,1375.574514 : 1375.576258,3236.437035 : 3236.440406,1127.528796,2182.945275 : 2182.946954 : 2182.94795,1148.617626 : 1148.618118,1183.642564,1421.625594,1270.651088 : 1270.652132 : 1270.651478,1896.957837 : 1896.958016,1467.68067,2055.970701 : 2055.96728,979.494202,1215.606468 : 1215.605598,2192.130564 : 2192.128131 : 2192.…	VSPYVPWIEETMR,VKPTELCAGHLIGGTDSCQGDSGGPLVCFEK | Carbamidomethyl [C7 C18 C28],EVIPACLPPPNYMVAAR | Carbamidomethyl [C6]	55.0493	http://www.uniprot.org/uniprot/P06868
sp|Q3T0E5|APMAP_BOVIN	sp|Q3T0E5|APMAP_BOVIN Adipocyte plasma membrane-associated protein OS=Bos taurus GN=APMAP PE=2 SV=1	APMAP	46090.6	1	0.994206	1.45474	1	0	0	1.46924e+06	123248440	113195560	0	873328	190676416	0	154550992	99.7	ANPGFSMLDFLSERPFLK	sp|Q3T0E5|APMAP_BOVIN	2068.044678	ANPGFSMLDFLSERPFLK	4.36893	http://www.uniprot.org/uniprot/Q3T0E5
